# Supplementary material for: Identification of four novel serum protein biomarkers in sepsis patients encoded by target genes of sepsis-related miRNAs
Source: Clin Sci (Lond). 2014 Mar 5;126(Pt 12):857–67. doi: 10.1042/CS20130301 (PMC4202716; doi:10.1042/CS20130301)
Supplement: Common target genes from the Targetscan and miRanda databases [file cs1260857add01.xls]

## Sheet: common target genes
miRNA	Gene_symbol	regulation
hsa-miR-122	NDRG3	up
hsa-miR-122	TRPS1	up
hsa-miR-122	BRWD1	up
hsa-miR-122	RIMS1	up
hsa-miR-122	CBL	up
hsa-miR-122	GPR107	up
hsa-miR-122	KDELC2	up
hsa-miR-122	RNF165	up
hsa-miR-122	LAMC1	up
hsa-miR-122	FKBP5	up
hsa-miR-122	P4HA1	up
hsa-miR-122	PRKRA	up
hsa-miR-122	MAP3K12	up
hsa-miR-122	LMNB2	up
hsa-miR-122	CUX1	up
hsa-miR-122	BAI2	up
hsa-miR-122	CCNG1	up
hsa-miR-122	HNRNPU	up
hsa-miR-122	PIP4K2A	up
hsa-miR-122	ARFGEF1	up
hsa-miR-122	TBC1D10B	up
hsa-miR-122	RFXAP	up
hsa-miR-122	NPEPPS	up
hsa-miR-122	USP46	up
hsa-miR-122	FUNDC2	up
hsa-miR-122	ST6GALNAC4	up
hsa-miR-122	SLC25A34	up
hsa-miR-122	PDK4	up
hsa-miR-122	DULLARD	up
hsa-miR-122	GPR172A	up
hsa-miR-122	HECTD3	up
hsa-miR-122	PAPOLA	up
hsa-miR-122	MIPOL1	up
hsa-miR-122	LRP10	up
hsa-miR-122	PHF19	up
hsa-miR-122	C20orf112	up
hsa-miR-122	EPO	up
hsa-miR-122	IGSF5	up
hsa-miR-122	CS	up
hsa-miR-122	DUSP2	up
hsa-miR-122	VPS24	up
hsa-miR-122	SLC41A1	up
hsa-miR-122	DICER1	up
hsa-miR-122	NT5C3	up
hsa-miR-122	CTNND2	up
hsa-miR-122	SPRY2	up
hsa-miR-122	CCDC6	up
hsa-miR-122	C9orf25	up
hsa-miR-122	GNPDA1	up
hsa-miR-122	UBE2G1	up
hsa-miR-122	OTUD7B	up
hsa-miR-122	ATP13A2	up
hsa-miR-122	CDC42BPB	up
hsa-miR-122	IHH	up
hsa-miR-15a	TMCC1	down
hsa-miR-15a	ANLN	down
hsa-miR-15a	TBL1XR1	down
hsa-miR-15a	PCM1	down
hsa-miR-15a	KIF5A	down
hsa-miR-15a	SLC11A2	down
hsa-miR-15a	IGF1R	down
hsa-miR-15a	PDCD4	down
hsa-miR-15a	PPM1H	down
hsa-miR-15a	MGAT4A	down
hsa-miR-15a	RAB11FIP2	down
hsa-miR-15a	PSME3	down
hsa-miR-15a	MAP3K7	down
hsa-miR-15a	DNAJC16	down
hsa-miR-15a	RAB11FIP5	down
hsa-miR-15a	DIXDC1	down
hsa-miR-15a	SOX5	down
hsa-miR-15a	ANKS1A	down
hsa-miR-15a	HELZ	down
hsa-miR-15a	ARHGAP5	down
hsa-miR-15a	FAM73A	down
hsa-miR-15a	NKD1	down
hsa-miR-15a	HOXC13	down
hsa-miR-15a	ACVR2A	down
hsa-miR-15a	GOLGA1	down
hsa-miR-15a	CCND2	down
hsa-miR-15a	RNF43	down
hsa-miR-15a	RNF125	down
hsa-miR-15a	BPTF	down
hsa-miR-15a	RS1	down
hsa-miR-15a	ZBTB34	down
hsa-miR-15a	TMEM100	down
hsa-miR-15a	ATXN2	down
hsa-miR-15a	SMAD7	down
hsa-miR-15a	CD28	down
hsa-miR-15a	SLC20A2	down
hsa-miR-15a	CCDC19	down
hsa-miR-15a	FBXO21	down
hsa-miR-15a	ASH1L	down
hsa-miR-15a	TMEM55A	down
hsa-miR-15a	SPRED1	down
hsa-miR-15a	N4BP1	down
hsa-miR-15a	TMEM20	down
hsa-miR-15a	AQP11	down
hsa-miR-15a	2-Sep	down
hsa-miR-15a	UBE4B	down
hsa-miR-15a	CCNE1	down
hsa-miR-15a	OMG	down
hsa-miR-15a	PCTK2	down
hsa-miR-15a	BTAF1	down
hsa-miR-15a	EPHA7	down
hsa-miR-15a	SGK1	down
hsa-miR-15a	CAPZA2	down
hsa-miR-15a	DYNC1LI2	down
hsa-miR-15a	ZBTB39	down
hsa-miR-15a	TMEM85	down
hsa-miR-15a	CDC37L1	down
hsa-miR-15a	DMTF1	down
hsa-miR-15a	C1orf21	down
hsa-miR-15a	WNT3A	down
hsa-miR-15a	ZNF622	down
hsa-miR-15a	GLT1D1	down
hsa-miR-15a	UBR3	down
hsa-miR-15a	QKI	down
hsa-miR-15a	GHR	down
hsa-miR-15a	EYA1	down
hsa-miR-15a	WIPI2	down
hsa-miR-15a	XPO7	down
hsa-miR-15a	KDSR	down
hsa-miR-15a	WEE1	down
hsa-miR-15a	SRPR	down
hsa-miR-15a	MED26	down
hsa-miR-15a	SLC2A3	down
hsa-miR-15a	CLDN12	down
hsa-miR-15a	WDR42A	down
hsa-miR-15a	ST8SIA3	down
hsa-miR-15a	CDCA4	down
hsa-miR-15a	FBXW7	down
hsa-miR-15a	MTMR3	down
hsa-miR-15a	RSPO3	down
hsa-miR-15a	SLC2A14	down
hsa-miR-15a	KLHDC8B	down
hsa-miR-15a	KATNAL1	down
hsa-miR-15a	CHEK1	down
hsa-miR-15a	PTPRR	down
hsa-miR-15a	FUBP1	down
hsa-miR-15a	MKNK1	down
hsa-miR-15a	MYB	down
hsa-miR-15a	AKT3	down
hsa-miR-15a	MEOX2	down
hsa-miR-15a	DNAJB4	down
hsa-miR-15a	TLK1	down
hsa-miR-15a	BAT2D1	down
hsa-miR-15a	SOBP	down
hsa-miR-15a	PLEKHA5	down
hsa-miR-15a	MBNL2	down
hsa-miR-15a	C1orf102	down
hsa-miR-15a	ZNF449	down
hsa-miR-15a	CPEB2	down
hsa-miR-15a	NDP	down
hsa-miR-15a	HTR4	down
hsa-miR-15a	PLEKHA1	down
hsa-miR-15a	SNRK	down
hsa-miR-15a	MAP2K1	down
hsa-miR-15a	PSMD7	down
hsa-miR-15a	PTPN3	down
hsa-miR-15a	KCNN4	down
hsa-miR-15a	NISCH	down
hsa-miR-15a	STOX2	down
hsa-miR-15a	GPR63	down
hsa-miR-15a	C5orf41	down
hsa-miR-15a	CDC42SE2	down
hsa-miR-15a	PHACTR2	down
hsa-miR-15a	PPM1D	down
hsa-miR-15a	GNAI3	down
hsa-miR-15a	AKAP11	down
hsa-miR-15a	UBE2Q1	down
hsa-miR-15a	PCDH9	down
hsa-miR-15a	IKBKB	down
hsa-miR-15a	B4GALT1	down
hsa-miR-15a	E2F3	down
hsa-miR-15a	CDK5R1	down
hsa-miR-15a	ZBTB44	down
hsa-miR-15a	WBP11	down
hsa-miR-15a	CNNM2	down
hsa-miR-15a	DCP1A	down
hsa-miR-15a	SLC4A4	down
hsa-miR-15a	EZH1	down
hsa-miR-15a	IHH	down
hsa-miR-15a	PPP2R1B	down
hsa-miR-15a	BTRC	down
hsa-miR-15a	RSBN1	down
hsa-miR-15a	RNF213	down
hsa-miR-15a	C12orf51	down
hsa-miR-15a	NEBL	down
hsa-miR-15a	SEMA6D	down
hsa-miR-15a	WNT4	down
hsa-miR-15a	FAM63B	down
hsa-miR-15a	PAPPA	down
hsa-miR-15a	PPAP2A	down
hsa-miR-15a	HSPG2	down
hsa-miR-15a	GLS2	down
hsa-miR-15a	SESN1	down
hsa-miR-15a	PCDHA1	down
hsa-miR-15a	WDR32	down
hsa-miR-15a	COL12A1	down
hsa-miR-15a	TBPL1	down
hsa-miR-15a	UBE4A	down
hsa-miR-15a	USP15	down
hsa-miR-15a	SHOC2	down
hsa-miR-15a	HSPA4L	down
hsa-miR-15a	FNIP2	down
hsa-miR-15a	FAT4	down
hsa-miR-15a	MIPOL1	down
hsa-miR-15a	PDIK1L	down
hsa-miR-15a	RBM24	down
hsa-miR-15a	ADAMTSL3	down
hsa-miR-15a	PCGF5	down
hsa-miR-15a	CRKL	down
hsa-miR-15a	PCMT1	down
hsa-miR-15a	DZIP1	down
hsa-miR-15a	ETNK1	down
hsa-miR-15a	ESPN	down
hsa-miR-15a	PDK4	down
hsa-miR-15a	KIF1B	down
hsa-miR-15a	PAG1	down
hsa-miR-15a	BCL7A	down
hsa-miR-15a	PCDH17	down
hsa-miR-15a	EN2	down
hsa-miR-15a	LRP6	down
hsa-miR-15a	SNCG	down
hsa-miR-15a	TUBA1A	down
hsa-miR-15a	SWAP70	down
hsa-miR-15a	TBC1D9	down
hsa-miR-15a	HOXA10	down
hsa-miR-15a	CUL2	down
hsa-miR-15a	LATS2	down
hsa-miR-15a	MYT1L	down
hsa-miR-15a	C2orf42	down
hsa-miR-15a	PTCH1	down
hsa-miR-15a	GPATCH8	down
hsa-miR-15a	SLC12A2	down
hsa-miR-15a	BTLA	down
hsa-miR-15a	SSR1	down
hsa-miR-15a	SCN8A	down
hsa-miR-15a	MFN2	down
hsa-miR-15a	CCNT2	down
hsa-miR-15a	FAM18B	down
hsa-miR-15a	RPS6KA3	down
hsa-miR-15a	SLC24A1	down
hsa-miR-15a	JARID2	down
hsa-miR-15a	LRIG1	down
hsa-miR-15a	UBE2J1	down
hsa-miR-15a	RNF217	down
hsa-miR-15a	SIDT2	down
hsa-miR-15a	ABL2	down
hsa-miR-15a	TMEM55B	down
hsa-miR-15a	AXIN2	down
hsa-miR-15a	SEMA3A	down
hsa-miR-15a	PDCD6IP	down
hsa-miR-15a	KIAA0831	down
hsa-miR-15a	HOXC8	down
hsa-miR-15a	ZDHHC14	down
hsa-miR-15a	CARM1	down
hsa-miR-15a	AMOT	down
hsa-miR-15a	EIF3A	down
hsa-miR-15a	ACOX1	down
hsa-miR-15a	YWHAQ	down
hsa-miR-15a	RFWD3	down
hsa-miR-15a	ATP2B3	down
hsa-miR-15a	ENAH	down
hsa-miR-15a	SH3GL2	down
hsa-miR-15a	NOTCH2	down
hsa-miR-15a	KIAA1804	down
hsa-miR-15a	PLUNC	down
hsa-miR-15a	FLT3	down
hsa-miR-15a	CLOCK	down
hsa-miR-15a	PRKAB2	down
hsa-miR-15a	IRS1	down
hsa-miR-15a	SPTLC1	down
hsa-miR-15a	EXOC3L2	down
hsa-miR-15a	COPS2	down
hsa-miR-15a	CDC23	down
hsa-miR-15a	ZAK	down
hsa-miR-15a	SYNJ1	down
hsa-miR-15a	SMPD1	down
hsa-miR-15a	FAM133B	down
hsa-miR-15a	ZKSCAN1	down
hsa-miR-15a	ZBTB33	down
hsa-miR-15a	AHCYL2	down
hsa-miR-15a	GALNT7	down
hsa-miR-15a	C12orf30	down
hsa-miR-15a	NRP2	down
hsa-miR-15a	SLC39A9	down
hsa-miR-15a	DSEL	down
hsa-miR-15a	DEF8	down
hsa-miR-15a	SMAD5	down
hsa-miR-15a	GRB10	down
hsa-miR-15a	SEMA5B	down
hsa-miR-15a	CPD	down
hsa-miR-15a	FOXO1	down
hsa-miR-15a	HNRNPA2B1	down
hsa-miR-15a	MAP7	down
hsa-miR-15a	BCL2L2	down
hsa-miR-15a	BFAR	down
hsa-miR-15a	MYLK4	down
hsa-miR-15a	EIF2B5	down
hsa-miR-15a	GORASP2	down
hsa-miR-15a	SIAH1	down
hsa-miR-15a	CHIC1	down
hsa-miR-15a	NCOR2	down
hsa-miR-15a	CALU	down
hsa-miR-15a	STXBP1	down
hsa-miR-15a	BACE1	down
hsa-miR-15a	FRYL	down
hsa-miR-15a	AMMECR1	down
hsa-miR-15a	TACC1	down
hsa-miR-15a	SUMO3	down
hsa-miR-15a	TAF7L	down
hsa-miR-15a	FAT3	down
hsa-miR-15a	C18orf34	down
hsa-miR-15a	SLC1A2	down
hsa-miR-15a	WAPAL	down
hsa-miR-15a	EDA	down
hsa-miR-15a	DCUN1D4	down
hsa-miR-15a	KCNAB1	down
hsa-miR-15a	ABI2	down
hsa-miR-15a	ATP1B4	down
hsa-miR-15a	RASSF5	down
hsa-miR-15a	ATG9A	down
hsa-miR-15a	IRS2	down
hsa-miR-15a	ELL	down
hsa-miR-15a	EXOC5	down
hsa-miR-15a	SFRS16	down
hsa-miR-15a	EIF2B2	down
hsa-miR-15a	CECR6	down
hsa-miR-15a	SPRYD3	down
hsa-miR-15a	ARL10	down
hsa-miR-15a	CHRNE	down
hsa-miR-15a	CSDE1	down
hsa-miR-15a	PID1	down
hsa-miR-15a	KDR	down
hsa-miR-15a	DYRK2	down
hsa-miR-15a	HMGA1	down
hsa-miR-15a	HAS2	down
hsa-miR-15a	SMAD3	down
hsa-miR-15a	UBL3	down
hsa-miR-15a	AFF4	down
hsa-miR-15a	SELI	down
hsa-miR-15a	FAM122B	down
hsa-miR-15a	GOLGA4	down
hsa-miR-15a	4-Mar	down
hsa-miR-15a	C10orf54	down
hsa-miR-15a	CAPRIN1	down
hsa-miR-15a	SRP72	down
hsa-miR-15a	KBTBD2	down
hsa-miR-15a	SLITRK6	down
hsa-miR-15a	ELMO2	down
hsa-miR-15a	SNTB2	down
hsa-miR-15a	PHIP	down
hsa-miR-15a	UBFD1	down
hsa-miR-15a	ZNF518B	down
hsa-miR-15a	C14orf43	down
hsa-miR-15a	HIPK2	down
hsa-miR-15a	CHD2	down
hsa-miR-15a	ITGA10	down
hsa-miR-15a	PHLPPL	down
hsa-miR-15a	ZNF436	down
hsa-miR-15a	AP1GBP1	down
hsa-miR-15a	CHD7	down
hsa-miR-15a	TMEM87B	down
hsa-miR-15a	PRPF38A	down
hsa-miR-15a	KY	down
hsa-miR-15a	PDPR	down
hsa-miR-15a	PLXNA2	down
hsa-miR-15a	VTI1A	down
hsa-miR-15a	PHF20	down
hsa-miR-15a	SLC25A22	down
hsa-miR-15a	PMM1	down
hsa-miR-15a	TGIF2	down
hsa-miR-15a	KLHL18	down
hsa-miR-15a	LUZP1	down
hsa-miR-15a	ABTB2	down
hsa-miR-15a	MBD1	down
hsa-miR-15a	ISOC1	down
hsa-miR-15a	GATAD2A	down
hsa-miR-15a	CIAPIN1	down
hsa-miR-15a	PGM2L1	down
hsa-miR-15a	MLH3	down
hsa-miR-15a	GRLF1	down
hsa-miR-15a	PLEKHH1	down
hsa-miR-15a	DEDD	down
hsa-miR-15a	TCF3	down
hsa-miR-15a	WDR22	down
hsa-miR-15a	PPIF	down
hsa-miR-15a	TASP1	down
hsa-miR-15a	DOLPP1	down
hsa-miR-15a	MIB1	down
hsa-miR-15a	FBXO17	down
hsa-miR-15a	GPR124	down
hsa-miR-15a	MAPK1IP1L	down
hsa-miR-15a	ADAMTS18	down
hsa-miR-15a	ANKRD34A	down
hsa-miR-15a	MAK	down
hsa-miR-15a	FAM123B	down
hsa-miR-15a	MLL3	down
hsa-miR-15a	CDC42EP2	down
hsa-miR-15a	KIAA0226	down
hsa-miR-15a	C9orf25	down
hsa-miR-16	ZNRF2	down
hsa-miR-16	KANK1	down
hsa-miR-16	TMCC1	down
hsa-miR-16	RNF41	down
hsa-miR-16	TNRC6B	down
hsa-miR-16	TBL1XR1	down
hsa-miR-16	ZBTB41	down
hsa-miR-16	ACVR2B	down
hsa-miR-16	KIAA0174	down
hsa-miR-16	C9orf150	down
hsa-miR-16	PCM1	down
hsa-miR-16	SLC11A2	down
hsa-miR-16	MAP3K7	down
hsa-miR-16	PDCD4	down
hsa-miR-16	IGF1R	down
hsa-miR-16	MGAT4A	down
hsa-miR-16	DNAJC16	down
hsa-miR-16	DIXDC1	down
hsa-miR-16	RAB11FIP2	down
hsa-miR-16	PPM1H	down
hsa-miR-16	BPTF	down
hsa-miR-16	RNF125	down
hsa-miR-16	FAM73A	down
hsa-miR-16	NKD1	down
hsa-miR-16	ACVR2A	down
hsa-miR-16	USP53	down
hsa-miR-16	SPRYD3	down
hsa-miR-16	CHD9	down
hsa-miR-16	TFCP2L1	down
hsa-miR-16	CASR	down
hsa-miR-16	RS1	down
hsa-miR-16	ODZ2	down
hsa-miR-16	ZBTB34	down
hsa-miR-16	TMEM100	down
hsa-miR-16	PLAG1	down
hsa-miR-16	PHKA1	down
hsa-miR-16	PEX13	down
hsa-miR-16	CD28	down
hsa-miR-16	SLC20A2	down
hsa-miR-16	CD2AP	down
hsa-miR-16	KIF21A	down
hsa-miR-16	ASH1L	down
hsa-miR-16	TMEM55A	down
hsa-miR-16	WNT3A	down
hsa-miR-16	SPRED1	down
hsa-miR-16	N4BP1	down
hsa-miR-16	TMEM20	down
hsa-miR-16	AQP11	down
hsa-miR-16	PTH	down
hsa-miR-16	YTHDC1	down
hsa-miR-16	CCNE1	down
hsa-miR-16	OMG	down
hsa-miR-16	ZMYM2	down
hsa-miR-16	EPHA7	down
hsa-miR-16	DCLK1	down
hsa-miR-16	CAPZA2	down
hsa-miR-16	DYNC1LI2	down
hsa-miR-16	POLR3F	down
hsa-miR-16	USP25	down
hsa-miR-16	ZBTB39	down
hsa-miR-16	CPEB3	down
hsa-miR-16	FBXO21	down
hsa-miR-16	KIAA0746	down
hsa-miR-16	CDC37L1	down
hsa-miR-16	MTMR3	down
hsa-miR-16	GLT1D1	down
hsa-miR-16	GHR	down
hsa-miR-16	EYA1	down
hsa-miR-16	XPO7	down
hsa-miR-16	CHEK1	down
hsa-miR-16	SALL1	down
hsa-miR-16	WEE1	down
hsa-miR-16	SRPR	down
hsa-miR-16	CLDN12	down
hsa-miR-16	ST8SIA3	down
hsa-miR-16	FBXW7	down
hsa-miR-16	RECK	down
hsa-miR-16	FAM81A	down
hsa-miR-16	SLC2A14	down
hsa-miR-16	C10orf46	down
hsa-miR-16	KLHDC8B	down
hsa-miR-16	ACTR2	down
hsa-miR-16	KATNAL1	down
hsa-miR-16	PTPRR	down
hsa-miR-16	MKNK1	down
hsa-miR-16	MYB	down
hsa-miR-16	TLK1	down
hsa-miR-16	C20orf46	down
hsa-miR-16	MBNL2	down
hsa-miR-16	C1orf102	down
hsa-miR-16	CPEB2	down
hsa-miR-16	HTR2A	down
hsa-miR-16	WNK3	down
hsa-miR-16	KIAA0317	down
hsa-miR-16	PSMD7	down
hsa-miR-16	PTPN3	down
hsa-miR-16	FUBP1	down
hsa-miR-16	TRAM1	down
hsa-miR-16	BAT2D1	down
hsa-miR-16	PLEKHA5	down
hsa-miR-16	ZNF449	down
hsa-miR-16	NDP	down
hsa-miR-16	HTR4	down
hsa-miR-16	CDC42SE2	down
hsa-miR-16	SNRK	down
hsa-miR-16	PPM1D	down
hsa-miR-16	YOD1	down
hsa-miR-16	RET	down
hsa-miR-16	GPR63	down
hsa-miR-16	SEMA3D	down
hsa-miR-16	IKBKB	down
hsa-miR-16	B4GALT1	down
hsa-miR-16	SOCS6	down
hsa-miR-16	ISLR	down
hsa-miR-16	ZBTB44	down
hsa-miR-16	AKAP11	down
hsa-miR-16	WBP11	down
hsa-miR-16	NRN1	down
hsa-miR-16	BTRC	down
hsa-miR-16	CDK5R1	down
hsa-miR-16	GNAI3	down
hsa-miR-16	RSBN1	down
hsa-miR-16	DCP1A	down
hsa-miR-16	SLC4A4	down
hsa-miR-16	E2F3	down
hsa-miR-16	RNF213	down
hsa-miR-16	C12orf51	down
hsa-miR-16	PPP2R1B	down
hsa-miR-16	NEBL	down
hsa-miR-16	NUP50	down
hsa-miR-16	SEMA6D	down
hsa-miR-16	WNT4	down
hsa-miR-16	CBX2	down
hsa-miR-16	HIGD1A	down
hsa-miR-16	CCNT2	down
hsa-miR-16	COL12A1	down
hsa-miR-16	HOXA10	down
hsa-miR-16	SNX16	down
hsa-miR-16	RBM24	down
hsa-miR-16	E2F7	down
hsa-miR-16	SLC13A3	down
hsa-miR-16	BDNF	down
hsa-miR-16	TARBP2	down
hsa-miR-16	USP15	down
hsa-miR-16	STXBP3	down
hsa-miR-16	PCGF5	down
hsa-miR-16	ZCCHC3	down
hsa-miR-16	RARB	down
hsa-miR-16	FASN	down
hsa-miR-16	SLC12A2	down
hsa-miR-16	PDK4	down
hsa-miR-16	SSR1	down
hsa-miR-16	CRKL	down
hsa-miR-16	VPS4A	down
hsa-miR-16	LRP1B	down
hsa-miR-16	ATP13A3	down
hsa-miR-16	C6orf204	down
hsa-miR-16	TGFBR3	down
hsa-miR-16	PCMT1	down
hsa-miR-16	MFN2	down
hsa-miR-16	MYT1L	down
hsa-miR-16	C2orf42	down
hsa-miR-16	ETNK1	down
hsa-miR-16	BAG5	down
hsa-miR-16	ABL2	down
hsa-miR-16	CRIM1	down
hsa-miR-16	ZCCHC2	down
hsa-miR-16	IRF4	down
hsa-miR-16	JARID2	down
hsa-miR-16	GLUD1	down
hsa-miR-16	FNIP2	down
hsa-miR-16	PTCH1	down
hsa-miR-16	AXIN2	down
hsa-miR-16	KIF1B	down
hsa-miR-16	HOXC8	down
hsa-miR-16	PDIK1L	down
hsa-miR-16	GRM7	down
hsa-miR-16	SYNJ1	down
hsa-miR-16	GPATCH8	down
hsa-miR-16	GALNT1	down
hsa-miR-16	SH3GL2	down
hsa-miR-16	EIF3A	down
hsa-miR-16	PRKAB2	down
hsa-miR-16	YWHAQ	down
hsa-miR-16	ADAMTS5	down
hsa-miR-16	MIPOL1	down
hsa-miR-16	SNCG	down
hsa-miR-16	ESPN	down
hsa-miR-16	TFAP2D	down
hsa-miR-16	BCL7A	down
hsa-miR-16	UBE4A	down
hsa-miR-16	SEMA3A	down
hsa-miR-16	SPTLC1	down
hsa-miR-16	PDCD6IP	down
hsa-miR-16	DZIP1	down
hsa-miR-16	EIF2C4	down
hsa-miR-16	RAP2C	down
hsa-miR-16	KIAA1804	down
hsa-miR-16	ZSWIM3	down
hsa-miR-16	KCTD8	down
hsa-miR-16	COPS2	down
hsa-miR-16	LPHN2	down
hsa-miR-16	FRYL	down
hsa-miR-16	AMOTL1	down
hsa-miR-16	BTLA	down
hsa-miR-16	SLC1A2	down
hsa-miR-16	SLC24A1	down
hsa-miR-16	TUBA1A	down
hsa-miR-16	ZDHHC14	down
hsa-miR-16	EIF2B5	down
hsa-miR-16	IRS1	down
hsa-miR-16	GPN1	down
hsa-miR-16	KBTBD2	down
hsa-miR-16	DEF8	down
hsa-miR-16	NCOR2	down
hsa-miR-16	CDC23	down
hsa-miR-16	FAT3	down
hsa-miR-16	MAP7	down
hsa-miR-16	CD163	down
hsa-miR-16	WAPAL	down
hsa-miR-16	RNF111	down
hsa-miR-16	ZKSCAN1	down
hsa-miR-16	CLOCK	down
hsa-miR-16	ABI2	down
hsa-miR-16	SIAH1	down
hsa-miR-16	IDH3A	down
hsa-miR-16	ENAH	down
hsa-miR-16	TCF3	down
hsa-miR-16	TACC1	down
hsa-miR-16	ZBTB33	down
hsa-miR-16	UBL3	down
hsa-miR-16	PHLPPL	down
hsa-miR-16	TAF7L	down
hsa-miR-16	LMAN2L	down
hsa-miR-16	SELI	down
hsa-miR-16	CCND3	down
hsa-miR-16	NR2C2	down
hsa-miR-16	BFAR	down
hsa-miR-16	11-Sep	down
hsa-miR-16	PDLIM5	down
hsa-miR-16	CHIC1	down
hsa-miR-16	HIPK2	down
hsa-miR-16	RPS6KA3	down
hsa-miR-16	BACE1	down
hsa-miR-16	CHORDC1	down
hsa-miR-16	INSR	down
hsa-miR-16	GRB10	down
hsa-miR-16	GALNT7	down
hsa-miR-16	CHD7	down
hsa-miR-16	PRPF38A	down
hsa-miR-16	FAM133B	down
hsa-miR-16	SIDT2	down
hsa-miR-16	TMEM55B	down
hsa-miR-16	BCL2L2	down
hsa-miR-16	C10orf54	down
hsa-miR-16	KY	down
hsa-miR-16	CHD2	down
hsa-miR-16	KCNAB1	down
hsa-miR-16	SRP72	down
hsa-miR-16	SFRS16	down
hsa-miR-16	ATP1B4	down
hsa-miR-16	LUZP1	down
hsa-miR-16	FRS2	down
hsa-miR-16	IRS2	down
hsa-miR-16	CDC42EP2	down
hsa-miR-16	PHIP	down
hsa-miR-16	EDAR	down
hsa-miR-16	SMPD1	down
hsa-miR-16	CSDE1	down
hsa-miR-16	PID1	down
hsa-miR-16	RANBP3	down
hsa-miR-16	FOXO1	down
hsa-miR-16	PIM1	down
hsa-miR-16	SORT1	down
hsa-miR-16	CPD	down
hsa-miR-16	CDC25A	down
hsa-miR-16	NRP2	down
hsa-miR-16	ESRRA	down
hsa-miR-16	CAPRIN1	down
hsa-miR-16	SLITRK6	down
hsa-miR-16	CYBASC3	down
hsa-miR-16	UBFD1	down
hsa-miR-16	NFS1	down
hsa-miR-16	WDR82	down
hsa-miR-16	ZNF518B	down
hsa-miR-16	ABTB2	down
hsa-miR-16	MYLK4	down
hsa-miR-16	MYADM	down
hsa-miR-16	DEDD	down
hsa-miR-16	HMGA1	down
hsa-miR-16	GRLF1	down
hsa-miR-16	KIF3B	down
hsa-miR-16	IGF2R	down
hsa-miR-16	ATP2B3	down
hsa-miR-16	CRTC3	down
hsa-miR-16	GABPA	down
hsa-miR-16	TAF15	down
hsa-miR-16	XPR1	down
hsa-miR-16	PPT2	down
hsa-miR-16	AP1GBP1	down
hsa-miR-16	DLL4	down
hsa-miR-16	KIAA1549	down
hsa-miR-16	EDA	down
hsa-miR-16	STXBP1	down
hsa-miR-16	ELL	down
hsa-miR-16	BTG2	down
hsa-miR-16	ARL10	down
hsa-miR-16	OGT	down
hsa-miR-16	BMP8A	down
hsa-miR-16	ADAMTS18	down
hsa-miR-16	ATG9A	down
hsa-miR-16	TEAD1	down
hsa-miR-16	CCNJL	down
hsa-miR-16	KDR	down
hsa-miR-16	MTHFR	down
hsa-miR-16	ISOC1	down
hsa-miR-16	SIDT1	down
hsa-miR-16	AFF4	down
hsa-miR-16	TOMM20	down
hsa-miR-16	BSDC1	down
hsa-miR-16	PLXNA2	down
hsa-miR-16	ZNF831	down
hsa-miR-16	DICER1	down
hsa-miR-16	ELMO2	down
hsa-miR-16	RASSF5	down
hsa-miR-16	CALU	down
hsa-miR-16	PDIA6	down
hsa-miR-16	EXOC5	down
hsa-miR-16	SNTB2	down
hsa-miR-16	APLN	down
hsa-miR-16	FAM63B	down
hsa-miR-16	C14orf43	down
hsa-miR-16	MBD1	down
hsa-miR-16	SUMO3	down
hsa-miR-16	GLS2	down
hsa-miR-16	ARRDC4	down
hsa-miR-16	MLLT6	down
hsa-miR-16	HOXC11	down
hsa-miR-16	ZNF532	down
hsa-miR-16	TMEM87B	down
hsa-miR-16	BCR	down
hsa-miR-16	EPHA1	down
hsa-miR-16	CDC25B	down
hsa-miR-16	TLL1	down
hsa-miR-16	IPO9	down
hsa-miR-16	DOLPP1	down
hsa-miR-16	C14orf4	down
hsa-miR-16	FBXO17	down
hsa-miR-193b-star	SLC35A4	up
hsa-miR-193b-star	DDIT4L	up
hsa-miR-193b-star	STXBP4	up
hsa-miR-193b-star	C1orf144	up
hsa-miR-193b-star	FRS2	up
hsa-miR-193b-star	GNA13	up
hsa-miR-193b-star	C5orf41	up
hsa-miR-193b-star	PCDH17	up
hsa-miR-193b-star	TMEM183A	up
hsa-miR-193b-star	STK4	up
hsa-miR-193b-star	SEPHS2	up
hsa-miR-193b-star	COPS2	up
hsa-miR-193b-star	RERE	up
hsa-miR-193b-star	DUSP3	up
hsa-miR-193b-star	ARL10	up
hsa-miR-193b-star	NFE2L1	up
hsa-miR-193b-star	PBX2	up
hsa-miR-193b-star	DLX3	up
hsa-miR-193b-star	CS	up
hsa-miR-193b-star	ORMDL3	up
hsa-miR-193b-star	DHCR24	up
hsa-miR-223	SLC37A3	down
hsa-miR-223	MYST3	down
hsa-miR-223	TBC1D4	down
hsa-miR-223	SMOC1	down
hsa-miR-223	ADCY7	down
hsa-miR-223	OTUD4	down
hsa-miR-223	SORBS1	down
hsa-miR-223	SLC4A4	down
hsa-miR-223	WDR62	down
hsa-miR-223	PKNOX1	down
hsa-miR-223	FBXO8	down
hsa-miR-223	SYAP1	down
hsa-miR-223	PARP1	down
hsa-miR-223	KPNA1	down
hsa-miR-223	APC	down
hsa-miR-223	CENPN	down
hsa-miR-223	ACVR2A	down
hsa-miR-223	ULK2	down
hsa-miR-223	CALML4	down
hsa-miR-223	NFIA	down
hsa-miR-223	SETBP1	down
hsa-miR-223	POLDIP2	down
hsa-miR-223	ARMC1	down
hsa-miR-223	USP42	down
hsa-miR-223	GTSF1	down
hsa-miR-223	RPS6KB1	down
hsa-miR-223	PDZD11	down
hsa-miR-223	FOXO3	down
hsa-miR-223	FOXO1	down
hsa-miR-223	MYH10	down
hsa-miR-223	PHF20L1	down
hsa-miR-223	ATP10D	down
hsa-miR-223	CLSTN1	down
hsa-miR-223	MEF2C	down
hsa-miR-223	SCN2A	down
hsa-miR-223	SHOX2	down
hsa-miR-223	SRGAP3	down
hsa-miR-223	SCN1A	down
hsa-miR-223	SCN3A	down
hsa-miR-223	C10orf26	down
hsa-miR-223	NUP160	down
hsa-miR-223	PLAGL2	down
hsa-miR-223	KIAA1755	down
hsa-miR-483-5p	FAM160B2	up
