# Supplementary material for: Identification of four novel serum protein biomarkers in sepsis patients encoded by target genes of sepsis-related miRNAs
Source: Clin Sci (Lond). 2014 Mar 5;126(Pt 12):857–67. doi: 10.1042/CS20130301 (PMC4202716; doi:10.1042/CS20130301)
Supplement: Common target genes after GO and KEGG [file cs1260857add02.xls]

## Sheet: targets of GO and KEGG
path_id	path_name	gene_name	go_id	go_name
4010	MAPK signaling pathway	STK4	GO:0008285	negative regulation of cell proliferation
4010	MAPK signaling pathway	STK4	GO:0018105	peptidyl-serine phosphorylation
4010	MAPK signaling pathway	STK4	GO:0071902	positive regulation of protein serine/threonine kinase activity
4010	MAPK signaling pathway	STK4	GO:0001569	patterning of blood vessels
4010	MAPK signaling pathway	STK4	GO:0003157	endocardium development
4010	MAPK signaling pathway	STK4	GO:0007243	intracellular protein kinase cascade
4010	MAPK signaling pathway	STK4	GO:0060215	primitive hemopoiesis
4010	MAPK signaling pathway	MAP3K12	GO:0007243	intracellular protein kinase cascade
4010	MAPK signaling pathway	MAP3K12	GO:0018105	peptidyl-serine phosphorylation
4010	MAPK signaling pathway	DUSP3	GO:0001701	in utero embryonic development
4010	MAPK signaling pathway	DUSP3	GO:0035335	peptidyl-tyrosine dephosphorylation
4010	MAPK signaling pathway	DUSP3	GO:0000188	inactivation of MAPK activity
4010	MAPK signaling pathway	DUSP3	GO:0070373	negative regulation of ERK1 and ERK2 cascade
4010	MAPK signaling pathway	DUSP2	GO:0000188	inactivation of MAPK activity
4010	MAPK signaling pathway	DUSP2	GO:0035335	peptidyl-tyrosine dephosphorylation
4630	Jak-STAT signaling pathway	SPRY2	GO:0070373	negative regulation of ERK1 and ERK2 cascade
4630	Jak-STAT signaling pathway	SPRY2	GO:0042059	negative regulation of epidermal growth factor receptor signaling pathway
4630	Jak-STAT signaling pathway	SPRY2	GO:0048754	branching morphogenesis of a tube
4630	Jak-STAT signaling pathway	SPRY2	GO:0008285	negative regulation of cell proliferation
4630	Jak-STAT signaling pathway	SPRY2	GO:0060437	lung growth
4630	Jak-STAT signaling pathway	SPRY2	GO:0071902	positive regulation of protein serine/threonine kinase activity
4630	Jak-STAT signaling pathway	SPRY2	GO:0043066	negative regulation of apoptosis
4630	Jak-STAT signaling pathway	EPO	GO:0043526	neuroprotection
4630	Jak-STAT signaling pathway	EPO	GO:0032413	negative regulation of ion transmembrane transporter activity
4630	Jak-STAT signaling pathway	EPO	GO:0018105	peptidyl-serine phosphorylation
4630	Jak-STAT signaling pathway	EPO	GO:0043066	negative regulation of apoptosis
4630	Jak-STAT signaling pathway	EPO	GO:0006357	regulation of transcription from RNA polymerase II promoter
4630	Jak-STAT signaling pathway	CBL	GO:0006355	regulation of transcription, DNA-dependent
4630	Jak-STAT signaling pathway	CBL	GO:0043066	negative regulation of apoptosis
4630	Jak-STAT signaling pathway	CBL	GO:0042059	negative regulation of epidermal growth factor receptor signaling pathway
5200	Pathways in cancer	STK4	GO:0008285	negative regulation of cell proliferation
5200	Pathways in cancer	STK4	GO:0018105	peptidyl-serine phosphorylation
5200	Pathways in cancer	STK4	GO:0071902	positive regulation of protein serine/threonine kinase activity
5200	Pathways in cancer	STK4	GO:0001569	patterning of blood vessels
5200	Pathways in cancer	STK4	GO:0003157	endocardium development
5200	Pathways in cancer	STK4	GO:0007243	intracellular protein kinase cascade
5200	Pathways in cancer	STK4	GO:0060215	primitive hemopoiesis
5200	Pathways in cancer	LAMC1	GO:0050679	positive regulation of epithelial cell proliferation
5200	Pathways in cancer	CBL	GO:0006355	regulation of transcription, DNA-dependent
5200	Pathways in cancer	CBL	GO:0043066	negative regulation of apoptosis
5200	Pathways in cancer	CBL	GO:0042059	negative regulation of epidermal growth factor receptor signaling pathway
4910	Insulin signaling pathway	MKNK1	GO:0007243	intracellular protein kinase cascade
4910	Insulin signaling pathway	MKNK1	GO:0006417	regulation of translation
4910	Insulin signaling pathway	SORBS1	GO:0045725	positive regulation of glycogen biosynthetic process
4910	Insulin signaling pathway	SORBS1	GO:0046326	positive regulation of glucose import
4910	Insulin signaling pathway	SORBS1	GO:0008286	insulin receptor signaling pathway
4910	Insulin signaling pathway	SORBS1	GO:0032869	cellular response to insulin stimulus
4910	Insulin signaling pathway	SORBS1	GO:0006810	transport
4910	Insulin signaling pathway	AKT3	GO:0000002	mitochondrial genome maintenance
4910	Insulin signaling pathway	AKT3	GO:0007165	signal transduction
4910	Insulin signaling pathway	CRKL	GO:0035556	intracellular signal transduction
4910	Insulin signaling pathway	CRKL	GO:0001568	blood vessel development
4910	Insulin signaling pathway	CRKL	GO:0007389	pattern specification process
4910	Insulin signaling pathway	FASN	GO:0044255	cellular lipid metabolic process
4910	Insulin signaling pathway	FASN	GO:0006766	vitamin metabolic process
4910	Insulin signaling pathway	FASN	GO:0006767	water-soluble vitamin metabolic process
4910	Insulin signaling pathway	FOXO1	GO:0001568	blood vessel development
4910	Insulin signaling pathway	FOXO1	GO:0006974	response to DNA damage stimulus
4910	Insulin signaling pathway	FOXO1	GO:0042127	regulation of cell proliferation
4910	Insulin signaling pathway	FOXO1	GO:0048011	nerve growth factor receptor signaling pathway
4910	Insulin signaling pathway	FOXO1	GO:0008543	fibroblast growth factor receptor signaling pathway
4910	Insulin signaling pathway	FOXO1	GO:0007389	pattern specification process
4910	Insulin signaling pathway	FOXO1	GO:0006916	anti-apoptosis
4910	Insulin signaling pathway	FOXO1	GO:0045944	positive regulation of transcription from RNA polymerase II promoter
4910	Insulin signaling pathway	FOXO1	GO:0008286	insulin receptor signaling pathway
4910	Insulin signaling pathway	FOXO1	GO:0045893	positive regulation of transcription, DNA-dependent
4910	Insulin signaling pathway	PRKAB2	GO:0007165	signal transduction
4910	Insulin signaling pathway	PRKAB2	GO:0044255	cellular lipid metabolic process
4910	Insulin signaling pathway	PRKAB2	GO:0008286	insulin receptor signaling pathway
4910	Insulin signaling pathway	PRKAB2	GO:0007050	cell cycle arrest
4910	Insulin signaling pathway	MAP2K1	GO:0048011	nerve growth factor receptor signaling pathway
4910	Insulin signaling pathway	MAP2K1	GO:0000187	activation of MAPK activity
4910	Insulin signaling pathway	MAP2K1	GO:0002755	MyD88-dependent toll-like receptor signaling pathway
4910	Insulin signaling pathway	MAP2K1	GO:0007165	signal transduction
4910	Insulin signaling pathway	MAP2K1	GO:0034138	toll-like receptor 3 signaling pathway
4910	Insulin signaling pathway	MAP2K1	GO:0008285	negative regulation of cell proliferation
4910	Insulin signaling pathway	MAP2K1	GO:0002756	MyD88-independent toll-like receptor signaling pathway
4910	Insulin signaling pathway	MAP2K1	GO:0007411	axon guidance
4910	Insulin signaling pathway	MAP2K1	GO:0034134	toll-like receptor 2 signaling pathway
4910	Insulin signaling pathway	MAP2K1	GO:0034142	toll-like receptor 4 signaling pathway
4910	Insulin signaling pathway	MAP2K1	GO:0030182	neuron differentiation
4910	Insulin signaling pathway	MAP2K1	GO:0008286	insulin receptor signaling pathway
4910	Insulin signaling pathway	MAP2K1	GO:0046579	positive regulation of Ras protein signal transduction
4910	Insulin signaling pathway	MAP2K1	GO:0030335	positive regulation of cell migration
4910	Insulin signaling pathway	MAP2K1	GO:0034130	toll-like receptor 1 signaling pathway
4910	Insulin signaling pathway	MAP2K1	GO:0008063	Toll signaling pathway
4910	Insulin signaling pathway	MAP2K1	GO:0002224	toll-like receptor signaling pathway
4910	Insulin signaling pathway	MAP2K1	GO:0007067	mitosis
4910	Insulin signaling pathway	MAP2K1	GO:0048812	neuron projection morphogenesis
4910	Insulin signaling pathway	MAP2K1	GO:0051403	stress-activated MAPK cascade
4910	Insulin signaling pathway	MAP2K1	GO:0007050	cell cycle arrest
4910	Insulin signaling pathway	MAP2K1	GO:0045597	positive regulation of cell differentiation
4910	Insulin signaling pathway	RPS6KB1	GO:0009408	response to heat
4910	Insulin signaling pathway	RPS6KB1	GO:0008286	insulin receptor signaling pathway
4910	Insulin signaling pathway	RPS6KB1	GO:0007049	cell cycle
4910	Insulin signaling pathway	RPS6KB1	GO:0032868	response to insulin stimulus
4910	Insulin signaling pathway	RPS6KB1	GO:0007281	germ cell development
4910	Insulin signaling pathway	RPS6KB1	GO:0000082	G1/S transition of mitotic cell cycle
4910	Insulin signaling pathway	RPS6KB1	GO:0009749	response to glucose stimulus
4910	Insulin signaling pathway	RPS6KB1	GO:0043066	negative regulation of apoptosis
4910	Insulin signaling pathway	RPS6KB1	GO:0042493	response to drug
4910	Insulin signaling pathway	RPS6KB1	GO:0045948	positive regulation of translational initiation
4910	Insulin signaling pathway	RPS6KB1	GO:0033574	response to testosterone stimulus
4910	Insulin signaling pathway	RPS6KB1	GO:0046627	negative regulation of insulin receptor signaling pathway
4910	Insulin signaling pathway	RPS6KB1	GO:0007165	signal transduction
4910	Insulin signaling pathway	INSR	GO:0032869	cellular response to insulin stimulus
4910	Insulin signaling pathway	INSR	GO:0010042	response to manganese ion
4910	Insulin signaling pathway	INSR	GO:0032355	response to estradiol stimulus
4910	Insulin signaling pathway	INSR	GO:0000187	activation of MAPK activity
4910	Insulin signaling pathway	INSR	GO:0045725	positive regulation of glycogen biosynthetic process
4910	Insulin signaling pathway	INSR	GO:0043410	positive regulation of MAPKKK cascade
4910	Insulin signaling pathway	INSR	GO:0033574	response to testosterone stimulus
4910	Insulin signaling pathway	INSR	GO:0018108	peptidyl-tyrosine phosphorylation
4910	Insulin signaling pathway	INSR	GO:0046326	positive regulation of glucose import
4910	Insulin signaling pathway	INSR	GO:0010629	negative regulation of gene expression
4910	Insulin signaling pathway	INSR	GO:0006355	regulation of transcription, DNA-dependent
4910	Insulin signaling pathway	INSR	GO:0008543	fibroblast growth factor receptor signaling pathway
4910	Insulin signaling pathway	INSR	GO:0042593	glucose homeostasis
4910	Insulin signaling pathway	INSR	GO:0045840	positive regulation of mitosis
4910	Insulin signaling pathway	INSR	GO:0008284	positive regulation of cell proliferation
4910	Insulin signaling pathway	INSR	GO:0009749	response to glucose stimulus
4910	Insulin signaling pathway	INSR	GO:0030335	positive regulation of cell migration
4910	Insulin signaling pathway	INSR	GO:0008286	insulin receptor signaling pathway
4910	Insulin signaling pathway	INSR	GO:0005975	carbohydrate metabolic process
4910	Insulin signaling pathway	IRS2	GO:0030335	positive regulation of cell migration
4910	Insulin signaling pathway	IRS2	GO:0032869	cellular response to insulin stimulus
4910	Insulin signaling pathway	IRS2	GO:0007165	signal transduction
4910	Insulin signaling pathway	IRS2	GO:0002053	positive regulation of mesenchymal cell proliferation
4910	Insulin signaling pathway	IRS2	GO:0048011	nerve growth factor receptor signaling pathway
4910	Insulin signaling pathway	IRS2	GO:0008286	insulin receptor signaling pathway
4910	Insulin signaling pathway	IRS2	GO:0008284	positive regulation of cell proliferation
4910	Insulin signaling pathway	IRS2	GO:0045725	positive regulation of glycogen biosynthetic process
4910	Insulin signaling pathway	IRS2	GO:0008543	fibroblast growth factor receptor signaling pathway
4910	Insulin signaling pathway	IRS2	GO:0046326	positive regulation of glucose import
4910	Insulin signaling pathway	IRS2	GO:0010907	positive regulation of glucose metabolic process
4910	Insulin signaling pathway	IRS2	GO:0032000	positive regulation of fatty acid beta-oxidation
4910	Insulin signaling pathway	IRS2	GO:0030890	positive regulation of B cell proliferation
4910	Insulin signaling pathway	IRS2	GO:0009749	response to glucose stimulus
4910	Insulin signaling pathway	IRS1	GO:0048011	nerve growth factor receptor signaling pathway
4910	Insulin signaling pathway	IRS1	GO:0042593	glucose homeostasis
4910	Insulin signaling pathway	IRS1	GO:0046627	negative regulation of insulin receptor signaling pathway
4910	Insulin signaling pathway	IRS1	GO:0007169	transmembrane receptor protein tyrosine kinase signaling pathway
4910	Insulin signaling pathway	IRS1	GO:0032868	response to insulin stimulus
4910	Insulin signaling pathway	IRS1	GO:0042327	positive regulation of phosphorylation
4910	Insulin signaling pathway	IRS1	GO:0032869	cellular response to insulin stimulus
4910	Insulin signaling pathway	IRS1	GO:0043434	response to peptide hormone stimulus
4910	Insulin signaling pathway	IRS1	GO:0010907	positive regulation of glucose metabolic process
4910	Insulin signaling pathway	IRS1	GO:0045725	positive regulation of glycogen biosynthetic process
4910	Insulin signaling pathway	IRS1	GO:0008543	fibroblast growth factor receptor signaling pathway
4910	Insulin signaling pathway	IRS1	GO:0032000	positive regulation of fatty acid beta-oxidation
4910	Insulin signaling pathway	IRS1	GO:0007165	signal transduction
4910	Insulin signaling pathway	IRS1	GO:0002053	positive regulation of mesenchymal cell proliferation
4910	Insulin signaling pathway	IRS1	GO:0046326	positive regulation of glucose import
4910	Insulin signaling pathway	IRS1	GO:0048009	insulin-like growth factor receptor signaling pathway
4910	Insulin signaling pathway	IRS1	GO:0030335	positive regulation of cell migration
4910	Insulin signaling pathway	IRS1	GO:0008286	insulin receptor signaling pathway
4910	Insulin signaling pathway	IRS1	GO:0008284	positive regulation of cell proliferation
4910	Insulin signaling pathway	PHKA1	GO:0005975	carbohydrate metabolic process
4910	Insulin signaling pathway	IKBKB	GO:0043122	regulation of I-kappaB kinase/NF-kappaB cascade
4910	Insulin signaling pathway	IKBKB	GO:0034130	toll-like receptor 1 signaling pathway
4910	Insulin signaling pathway	IKBKB	GO:0034134	toll-like receptor 2 signaling pathway
4910	Insulin signaling pathway	IKBKB	GO:0002755	MyD88-dependent toll-like receptor signaling pathway
4910	Insulin signaling pathway	IKBKB	GO:0034138	toll-like receptor 3 signaling pathway
4910	Insulin signaling pathway	IKBKB	GO:0006916	anti-apoptosis
4910	Insulin signaling pathway	IKBKB	GO:0002224	toll-like receptor signaling pathway
4910	Insulin signaling pathway	IKBKB	GO:0042493	response to drug
4910	Insulin signaling pathway	IKBKB	GO:0002756	MyD88-independent toll-like receptor signaling pathway
4910	Insulin signaling pathway	IKBKB	GO:0009615	response to virus
4910	Insulin signaling pathway	IKBKB	GO:0034142	toll-like receptor 4 signaling pathway
4910	Insulin signaling pathway	IKBKB	GO:0008063	Toll signaling pathway
4910	Insulin signaling pathway	IKBKB	GO:0048011	nerve growth factor receptor signaling pathway
4910	Insulin signaling pathway	IKBKB	GO:0045893	positive regulation of transcription, DNA-dependent
4310	Wnt signaling pathway	SMAD3	GO:0001947	heart looping
4310	Wnt signaling pathway	SMAD3	GO:0050821	protein stabilization
4310	Wnt signaling pathway	SMAD3	GO:0045944	positive regulation of transcription from RNA polymerase II promoter
4310	Wnt signaling pathway	SMAD3	GO:0090263	positive regulation of canonical Wnt receptor signaling pathway
4310	Wnt signaling pathway	SMAD3	GO:0050678	regulation of epithelial cell proliferation
4310	Wnt signaling pathway	SMAD3	GO:0007050	cell cycle arrest
4310	Wnt signaling pathway	SMAD3	GO:0051496	positive regulation of stress fiber assembly
4310	Wnt signaling pathway	SMAD3	GO:0051894	positive regulation of focal adhesion assembly
4310	Wnt signaling pathway	SMAD3	GO:0030501	positive regulation of bone mineralization
4310	Wnt signaling pathway	SMAD3	GO:0000122	negative regulation of transcription from RNA polymerase II promoter
4310	Wnt signaling pathway	SMAD3	GO:0045893	positive regulation of transcription, DNA-dependent
4310	Wnt signaling pathway	SMAD3	GO:0009880	embryonic pattern specification
4310	Wnt signaling pathway	SMAD3	GO:0001756	somitogenesis
4310	Wnt signaling pathway	SMAD3	GO:0007492	endoderm development
4310	Wnt signaling pathway	SMAD3	GO:0043066	negative regulation of apoptosis
4310	Wnt signaling pathway	SMAD3	GO:0007179	transforming growth factor beta receptor signaling pathway
4310	Wnt signaling pathway	SMAD3	GO:0008285	negative regulation of cell proliferation
4310	Wnt signaling pathway	SMAD3	GO:0006810	transport
4310	Wnt signaling pathway	SMAD3	GO:0010694	positive regulation of alkaline phosphatase activity
4310	Wnt signaling pathway	SMAD3	GO:0050927	positive regulation of positive chemotaxis
4310	Wnt signaling pathway	SMAD3	GO:0030335	positive regulation of cell migration
4310	Wnt signaling pathway	SMAD3	GO:0001889	liver development
4310	Wnt signaling pathway	TBL1XR1	GO:0045892	negative regulation of transcription, DNA-dependent
4310	Wnt signaling pathway	TBL1XR1	GO:0000122	negative regulation of transcription from RNA polymerase II promoter
4310	Wnt signaling pathway	TBL1XR1	GO:0045944	positive regulation of transcription from RNA polymerase II promoter
4310	Wnt signaling pathway	TBL1XR1	GO:0044255	cellular lipid metabolic process
4310	Wnt signaling pathway	TBL1XR1	GO:0016568	chromatin modification
4310	Wnt signaling pathway	TBL1XR1	GO:0060070	canonical Wnt receptor signaling pathway
4310	Wnt signaling pathway	TBL1XR1	GO:0045893	positive regulation of transcription, DNA-dependent
4310	Wnt signaling pathway	CCND3	GO:0051726	regulation of cell cycle
4310	Wnt signaling pathway	CCND3	GO:0045737	positive regulation of cyclin-dependent protein kinase activity
4310	Wnt signaling pathway	CCND3	GO:0007165	signal transduction
4310	Wnt signaling pathway	CCND3	GO:0051301	cell division
4310	Wnt signaling pathway	CCND2	GO:0007283	spermatogenesis
4310	Wnt signaling pathway	CCND2	GO:0051301	cell division
4310	Wnt signaling pathway	CCND2	GO:0032869	cellular response to insulin stimulus
4310	Wnt signaling pathway	CCND2	GO:0032355	response to estradiol stimulus
4310	Wnt signaling pathway	CCND2	GO:0001889	liver development
4310	Wnt signaling pathway	CCND2	GO:0045737	positive regulation of cyclin-dependent protein kinase activity
4310	Wnt signaling pathway	CCND2	GO:0045664	regulation of neuron differentiation
4310	Wnt signaling pathway	CCND2	GO:0033574	response to testosterone stimulus
4310	Wnt signaling pathway	CCND2	GO:0043434	response to peptide hormone stimulus
4310	Wnt signaling pathway	NKD1	GO:0016055	Wnt receptor signaling pathway
4310	Wnt signaling pathway	LRP6	GO:0016055	Wnt receptor signaling pathway
4310	Wnt signaling pathway	LRP6	GO:0042475	odontogenesis of dentine-containing tooth
4310	Wnt signaling pathway	LRP6	GO:0090245	axis elongation involved in somitogenesis
4310	Wnt signaling pathway	LRP6	GO:0001947	heart looping
4310	Wnt signaling pathway	LRP6	GO:0090263	positive regulation of canonical Wnt receptor signaling pathway
4310	Wnt signaling pathway	LRP6	GO:0021795	cerebral cortex cell migration
4310	Wnt signaling pathway	LRP6	GO:0021915	neural tube development
4310	Wnt signaling pathway	LRP6	GO:0009880	embryonic pattern specification
4310	Wnt signaling pathway	LRP6	GO:0007275	multicellular organismal development
4310	Wnt signaling pathway	LRP6	GO:0007268	synaptic transmission
4310	Wnt signaling pathway	LRP6	GO:0002053	positive regulation of mesenchymal cell proliferation
4310	Wnt signaling pathway	LRP6	GO:0060026	convergent extension
4310	Wnt signaling pathway	LRP6	GO:0045893	positive regulation of transcription, DNA-dependent
4310	Wnt signaling pathway	LRP6	GO:0001702	gastrulation with mouth forming second
4310	Wnt signaling pathway	LRP6	GO:0042074	cell migration involved in gastrulation
4310	Wnt signaling pathway	LRP6	GO:0060444	branching involved in mammary gland duct morphogenesis
4310	Wnt signaling pathway	LRP6	GO:0001843	neural tube closure
4310	Wnt signaling pathway	LRP6	GO:0021874	Wnt receptor signaling pathway involved in forebrain neuroblast division
4310	Wnt signaling pathway	LRP6	GO:0090244	Wnt receptor signaling pathway involved in somitogenesis
4310	Wnt signaling pathway	LRP6	GO:0042127	regulation of cell proliferation
4310	Wnt signaling pathway	LRP6	GO:0014033	neural crest cell differentiation
4310	Wnt signaling pathway	LRP6	GO:0045944	positive regulation of transcription from RNA polymerase II promoter
4310	Wnt signaling pathway	LRP6	GO:0045599	negative regulation of fat cell differentiation
4310	Wnt signaling pathway	LRP6	GO:0060070	canonical Wnt receptor signaling pathway
4310	Wnt signaling pathway	APC	GO:0060070	canonical Wnt receptor signaling pathway
4310	Wnt signaling pathway	APC	GO:0042493	response to drug
4310	Wnt signaling pathway	APC	GO:0008285	negative regulation of cell proliferation
4310	Wnt signaling pathway	APC	GO:0043066	negative regulation of apoptosis
4310	Wnt signaling pathway	APC	GO:0033077	T cell differentiation in thymus
4310	Wnt signaling pathway	APC	GO:0031175	neuron projection development
4310	Wnt signaling pathway	APC	GO:0006974	response to DNA damage stimulus
4310	Wnt signaling pathway	APC	GO:0007155	cell adhesion
4310	Wnt signaling pathway	APC	GO:0006915	apoptosis
4310	Wnt signaling pathway	APC	GO:0031016	pancreas development
4310	Wnt signaling pathway	APC	GO:0016055	Wnt receptor signaling pathway
4310	Wnt signaling pathway	APC	GO:0007050	cell cycle arrest
4310	Wnt signaling pathway	APC	GO:0009798	axis specification
4310	Wnt signaling pathway	APC	GO:0030335	positive regulation of cell migration
4310	Wnt signaling pathway	APC	GO:0045667	regulation of osteoblast differentiation
4310	Wnt signaling pathway	APC	GO:0000281	cytokinesis after mitosis
4310	Wnt signaling pathway	APC	GO:0006461	protein complex assembly
4310	Wnt signaling pathway	APC	GO:0001822	kidney development
4310	Wnt signaling pathway	APC	GO:0007409	axonogenesis
4310	Wnt signaling pathway	APC	GO:0045670	regulation of osteoclast differentiation
4310	Wnt signaling pathway	APC	GO:0051726	regulation of cell cycle
4310	Wnt signaling pathway	BTRC	GO:0016567	protein ubiquitination
4310	Wnt signaling pathway	BTRC	GO:0016032	viral reproduction
4310	Wnt signaling pathway	BTRC	GO:0045892	negative regulation of transcription, DNA-dependent
4310	Wnt signaling pathway	BTRC	GO:0007165	signal transduction
4310	Wnt signaling pathway	BTRC	GO:0000278	mitotic cell cycle
4310	Wnt signaling pathway	BTRC	GO:0061136	regulation of proteasomal protein catabolic process
4310	Wnt signaling pathway	BTRC	GO:0030163	protein catabolic process
4310	Wnt signaling pathway	BTRC	GO:0044419	interspecies interaction between organisms
4310	Wnt signaling pathway	BTRC	GO:0051726	regulation of cell cycle
4310	Wnt signaling pathway	BTRC	GO:0060444	branching involved in mammary gland duct morphogenesis
4310	Wnt signaling pathway	BTRC	GO:0043122	regulation of I-kappaB kinase/NF-kappaB cascade
4310	Wnt signaling pathway	BTRC	GO:0006511	ubiquitin-dependent protein catabolic process
4310	Wnt signaling pathway	BTRC	GO:0045893	positive regulation of transcription, DNA-dependent
4310	Wnt signaling pathway	BTRC	GO:0016055	Wnt receptor signaling pathway
4310	Wnt signaling pathway	MAP3K7	GO:0002756	MyD88-independent toll-like receptor signaling pathway
4310	Wnt signaling pathway	MAP3K7	GO:0001525	angiogenesis
4310	Wnt signaling pathway	MAP3K7	GO:0000187	activation of MAPK activity
4310	Wnt signaling pathway	MAP3K7	GO:0008063	Toll signaling pathway
4310	Wnt signaling pathway	MAP3K7	GO:0043966	histone H3 acetylation
4310	Wnt signaling pathway	MAP3K7	GO:0002224	toll-like receptor signaling pathway
4310	Wnt signaling pathway	MAP3K7	GO:0007165	signal transduction
4310	Wnt signaling pathway	MAP3K7	GO:0034130	toll-like receptor 1 signaling pathway
4310	Wnt signaling pathway	MAP3K7	GO:0007179	transforming growth factor beta receptor signaling pathway
4310	Wnt signaling pathway	MAP3K7	GO:0051403	stress-activated MAPK cascade
4310	Wnt signaling pathway	MAP3K7	GO:0034134	toll-like receptor 2 signaling pathway
4310	Wnt signaling pathway	MAP3K7	GO:0043066	negative regulation of apoptosis
4310	Wnt signaling pathway	MAP3K7	GO:0002755	MyD88-dependent toll-like receptor signaling pathway
4310	Wnt signaling pathway	MAP3K7	GO:0034138	toll-like receptor 3 signaling pathway
4310	Wnt signaling pathway	MAP3K7	GO:0001841	neural tube formation
4310	Wnt signaling pathway	MAP3K7	GO:0034142	toll-like receptor 4 signaling pathway
4310	Wnt signaling pathway	SIAH1	GO:0007399	nervous system development
4310	Wnt signaling pathway	SIAH1	GO:0006508	proteolysis
4310	Wnt signaling pathway	SIAH1	GO:0007049	cell cycle
4310	Wnt signaling pathway	SIAH1	GO:0006915	apoptosis
4310	Wnt signaling pathway	SIAH1	GO:0007411	axon guidance
4310	Wnt signaling pathway	SIAH1	GO:0007275	multicellular organismal development
4310	Wnt signaling pathway	SIAH1	GO:0007283	spermatogenesis
4310	Wnt signaling pathway	SIAH1	GO:0009653	anatomical structure morphogenesis
4310	Wnt signaling pathway	SIAH1	GO:0042787	protein ubiquitination involved in ubiquitin-dependent protein catabolic process
4310	Wnt signaling pathway	SIAH1	GO:0030154	cell differentiation
4310	Wnt signaling pathway	SIAH1	GO:0030163	protein catabolic process
4310	Wnt signaling pathway	WNT3A	GO:0060070	canonical Wnt receptor signaling pathway
4310	Wnt signaling pathway	WNT3A	GO:0070507	regulation of microtubule cytoskeleton organization
4310	Wnt signaling pathway	WNT3A	GO:0048843	negative regulation of axon extension involved in axon guidance
4310	Wnt signaling pathway	WNT3A	GO:0008284	positive regulation of cell proliferation
4310	Wnt signaling pathway	WNT3A	GO:0009798	axis specification
4310	Wnt signaling pathway	WNT3A	GO:0030890	positive regulation of B cell proliferation
4310	Wnt signaling pathway	WNT3A	GO:0007368	determination of left/right symmetry
4310	Wnt signaling pathway	WNT3A	GO:0045893	positive regulation of transcription, DNA-dependent
4310	Wnt signaling pathway	WNT3A	GO:0045944	positive regulation of transcription from RNA polymerase II promoter
4310	Wnt signaling pathway	WNT3A	GO:0021846	cell proliferation in forebrain
4310	Wnt signaling pathway	WNT3A	GO:0030182	neuron differentiation
4310	Wnt signaling pathway	WNT3A	GO:0060026	convergent extension
4310	Wnt signaling pathway	WNT3A	GO:0001649	osteoblast differentiation
4310	Wnt signaling pathway	WNT3A	GO:0070527	platelet aggregation
4310	Wnt signaling pathway	WNT3A	GO:0090263	positive regulation of canonical Wnt receptor signaling pathway
4310	Wnt signaling pathway	WNT3A	GO:0001947	heart looping
4310	Wnt signaling pathway	WNT3A	GO:0007411	axon guidance
4310	Wnt signaling pathway	WNT3A	GO:0034613	cellular protein localization
4310	Wnt signaling pathway	WNT3A	GO:0009653	anatomical structure morphogenesis
4310	Wnt signaling pathway	WNT3A	GO:0009880	embryonic pattern specification
4310	Wnt signaling pathway	WNT3A	GO:0007275	multicellular organismal development
4310	Wnt signaling pathway	WNT3A	GO:0001756	somitogenesis
4310	Wnt signaling pathway	WNT3A	GO:0007409	axonogenesis
4310	Wnt signaling pathway	WNT3A	GO:0045599	negative regulation of fat cell differentiation
4310	Wnt signaling pathway	WNT3A	GO:0021874	Wnt receptor signaling pathway involved in forebrain neuroblast division
4310	Wnt signaling pathway	WNT3A	GO:0071300	cellular response to retinoic acid
4310	Wnt signaling pathway	WNT3A	GO:0090245	axis elongation involved in somitogenesis
4310	Wnt signaling pathway	WNT4	GO:0009798	axis specification
4310	Wnt signaling pathway	WNT4	GO:0045892	negative regulation of transcription, DNA-dependent
4310	Wnt signaling pathway	WNT4	GO:0001838	embryonic epithelial tube formation
4310	Wnt signaling pathway	WNT4	GO:0045669	positive regulation of osteoblast differentiation
4310	Wnt signaling pathway	WNT4	GO:0045893	positive regulation of transcription, DNA-dependent
4310	Wnt signaling pathway	WNT4	GO:0090263	positive regulation of canonical Wnt receptor signaling pathway
4310	Wnt signaling pathway	WNT4	GO:0016055	Wnt receptor signaling pathway
4310	Wnt signaling pathway	WNT4	GO:0010629	negative regulation of gene expression
4310	Wnt signaling pathway	WNT4	GO:0007275	multicellular organismal development
4310	Wnt signaling pathway	WNT4	GO:0060070	canonical Wnt receptor signaling pathway
4310	Wnt signaling pathway	WNT4	GO:0030501	positive regulation of bone mineralization
4310	Wnt signaling pathway	WNT4	GO:0071560	cellular response to transforming growth factor beta stimulus
4310	Wnt signaling pathway	WNT4	GO:0001889	liver development
4310	Wnt signaling pathway	WNT4	GO:0001822	kidney development
4310	Wnt signaling pathway	WNT4	GO:0022407	regulation of cell-cell adhesion
4310	Wnt signaling pathway	WNT4	GO:0007492	endoderm development
4310	Wnt signaling pathway	WNT4	GO:0033077	T cell differentiation in thymus
4310	Wnt signaling pathway	AXIN2	GO:0008285	negative regulation of cell proliferation
4310	Wnt signaling pathway	AXIN2	GO:0034613	cellular protein localization
4310	Wnt signaling pathway	AXIN2	GO:0007275	multicellular organismal development
4310	Wnt signaling pathway	AXIN2	GO:0090244	Wnt receptor signaling pathway involved in somitogenesis
5200	Pathways in cancer	PTCH1	GO:0007165	signal transduction
5200	Pathways in cancer	PTCH1	GO:0040015	negative regulation of multicellular organism growth
5200	Pathways in cancer	PTCH1	GO:0001843	neural tube closure
5200	Pathways in cancer	PTCH1	GO:0042593	glucose homeostasis
5200	Pathways in cancer	PTCH1	GO:0007389	pattern specification process
5200	Pathways in cancer	PTCH1	GO:0007224	smoothened signaling pathway
5200	Pathways in cancer	PTCH1	GO:0001841	neural tube formation
5200	Pathways in cancer	WNT3A	GO:0060070	canonical Wnt receptor signaling pathway
5200	Pathways in cancer	WNT3A	GO:0070507	regulation of microtubule cytoskeleton organization
5200	Pathways in cancer	WNT3A	GO:0048843	negative regulation of axon extension involved in axon guidance
5200	Pathways in cancer	WNT3A	GO:0008284	positive regulation of cell proliferation
5200	Pathways in cancer	WNT3A	GO:0009798	axis specification
5200	Pathways in cancer	WNT3A	GO:0030890	positive regulation of B cell proliferation
5200	Pathways in cancer	WNT3A	GO:0007368	determination of left/right symmetry
5200	Pathways in cancer	WNT3A	GO:0045893	positive regulation of transcription, DNA-dependent
5200	Pathways in cancer	WNT3A	GO:0045944	positive regulation of transcription from RNA polymerase II promoter
5200	Pathways in cancer	WNT3A	GO:0021846	cell proliferation in forebrain
5200	Pathways in cancer	WNT3A	GO:0030182	neuron differentiation
5200	Pathways in cancer	WNT3A	GO:0060026	convergent extension
5200	Pathways in cancer	WNT3A	GO:0001649	osteoblast differentiation
5200	Pathways in cancer	WNT3A	GO:0070527	platelet aggregation
5200	Pathways in cancer	WNT3A	GO:0090263	positive regulation of canonical Wnt receptor signaling pathway
5200	Pathways in cancer	WNT3A	GO:0001947	heart looping
5200	Pathways in cancer	WNT3A	GO:0007411	axon guidance
5200	Pathways in cancer	WNT3A	GO:0034613	cellular protein localization
5200	Pathways in cancer	WNT3A	GO:0009653	anatomical structure morphogenesis
5200	Pathways in cancer	WNT3A	GO:0009880	embryonic pattern specification
5200	Pathways in cancer	WNT3A	GO:0007275	multicellular organismal development
5200	Pathways in cancer	WNT3A	GO:0001756	somitogenesis
5200	Pathways in cancer	WNT3A	GO:0007409	axonogenesis
5200	Pathways in cancer	WNT3A	GO:0045599	negative regulation of fat cell differentiation
5200	Pathways in cancer	WNT3A	GO:0021874	Wnt receptor signaling pathway involved in forebrain neuroblast division
5200	Pathways in cancer	WNT3A	GO:0071300	cellular response to retinoic acid
5200	Pathways in cancer	WNT3A	GO:0090245	axis elongation involved in somitogenesis
5200	Pathways in cancer	FOXO1	GO:0001568	blood vessel development
5200	Pathways in cancer	FOXO1	GO:0006974	response to DNA damage stimulus
5200	Pathways in cancer	FOXO1	GO:0042127	regulation of cell proliferation
5200	Pathways in cancer	FOXO1	GO:0048011	nerve growth factor receptor signaling pathway
5200	Pathways in cancer	FOXO1	GO:0008543	fibroblast growth factor receptor signaling pathway
5200	Pathways in cancer	FOXO1	GO:0007389	pattern specification process
5200	Pathways in cancer	FOXO1	GO:0006916	anti-apoptosis
5200	Pathways in cancer	FOXO1	GO:0045944	positive regulation of transcription from RNA polymerase II promoter
5200	Pathways in cancer	FOXO1	GO:0008286	insulin receptor signaling pathway
5200	Pathways in cancer	FOXO1	GO:0045893	positive regulation of transcription, DNA-dependent
5200	Pathways in cancer	WNT4	GO:0009798	axis specification
5200	Pathways in cancer	WNT4	GO:0045892	negative regulation of transcription, DNA-dependent
5200	Pathways in cancer	WNT4	GO:0001838	embryonic epithelial tube formation
5200	Pathways in cancer	WNT4	GO:0045669	positive regulation of osteoblast differentiation
5200	Pathways in cancer	WNT4	GO:0045893	positive regulation of transcription, DNA-dependent
5200	Pathways in cancer	WNT4	GO:0090263	positive regulation of canonical Wnt receptor signaling pathway
5200	Pathways in cancer	WNT4	GO:0016055	Wnt receptor signaling pathway
5200	Pathways in cancer	WNT4	GO:0010629	negative regulation of gene expression
5200	Pathways in cancer	WNT4	GO:0007275	multicellular organismal development
5200	Pathways in cancer	WNT4	GO:0060070	canonical Wnt receptor signaling pathway
5200	Pathways in cancer	WNT4	GO:0030501	positive regulation of bone mineralization
5200	Pathways in cancer	WNT4	GO:0071560	cellular response to transforming growth factor beta stimulus
5200	Pathways in cancer	WNT4	GO:0001889	liver development
5200	Pathways in cancer	WNT4	GO:0001822	kidney development
5200	Pathways in cancer	WNT4	GO:0022407	regulation of cell-cell adhesion
5200	Pathways in cancer	WNT4	GO:0007492	endoderm development
5200	Pathways in cancer	WNT4	GO:0033077	T cell differentiation in thymus
5200	Pathways in cancer	AXIN2	GO:0008285	negative regulation of cell proliferation
5200	Pathways in cancer	AXIN2	GO:0034613	cellular protein localization
5200	Pathways in cancer	AXIN2	GO:0007275	multicellular organismal development
5200	Pathways in cancer	AXIN2	GO:0090244	Wnt receptor signaling pathway involved in somitogenesis
5200	Pathways in cancer	CUL2	GO:0000082	G1/S transition of mitotic cell cycle
5200	Pathways in cancer	CUL2	GO:0008285	negative regulation of cell proliferation
5200	Pathways in cancer	CUL2	GO:0044419	interspecies interaction between organisms
5200	Pathways in cancer	CUL2	GO:0006511	ubiquitin-dependent protein catabolic process
5200	Pathways in cancer	CUL2	GO:0007050	cell cycle arrest
5200	Pathways in cancer	CUL2	GO:0030163	protein catabolic process
5200	Pathways in cancer	MAP2K1	GO:0048011	nerve growth factor receptor signaling pathway
5200	Pathways in cancer	MAP2K1	GO:0000187	activation of MAPK activity
5200	Pathways in cancer	MAP2K1	GO:0002755	MyD88-dependent toll-like receptor signaling pathway
5200	Pathways in cancer	MAP2K1	GO:0007165	signal transduction
5200	Pathways in cancer	MAP2K1	GO:0034138	toll-like receptor 3 signaling pathway
5200	Pathways in cancer	MAP2K1	GO:0008285	negative regulation of cell proliferation
5200	Pathways in cancer	MAP2K1	GO:0002756	MyD88-independent toll-like receptor signaling pathway
5200	Pathways in cancer	MAP2K1	GO:0007411	axon guidance
5200	Pathways in cancer	MAP2K1	GO:0034134	toll-like receptor 2 signaling pathway
5200	Pathways in cancer	MAP2K1	GO:0034142	toll-like receptor 4 signaling pathway
5200	Pathways in cancer	MAP2K1	GO:0030182	neuron differentiation
5200	Pathways in cancer	MAP2K1	GO:0008286	insulin receptor signaling pathway
5200	Pathways in cancer	MAP2K1	GO:0046579	positive regulation of Ras protein signal transduction
5200	Pathways in cancer	MAP2K1	GO:0030335	positive regulation of cell migration
5200	Pathways in cancer	MAP2K1	GO:0034130	toll-like receptor 1 signaling pathway
5200	Pathways in cancer	MAP2K1	GO:0008063	Toll signaling pathway
5200	Pathways in cancer	MAP2K1	GO:0002224	toll-like receptor signaling pathway
5200	Pathways in cancer	MAP2K1	GO:0007067	mitosis
5200	Pathways in cancer	MAP2K1	GO:0048812	neuron projection morphogenesis
5200	Pathways in cancer	MAP2K1	GO:0051403	stress-activated MAPK cascade
5200	Pathways in cancer	MAP2K1	GO:0007050	cell cycle arrest
5200	Pathways in cancer	MAP2K1	GO:0045597	positive regulation of cell differentiation
5200	Pathways in cancer	RARB	GO:0007165	signal transduction
5200	Pathways in cancer	RARB	GO:0010467	gene expression
5200	Pathways in cancer	IGF1R	GO:0007169	transmembrane receptor protein tyrosine kinase signaling pathway
5200	Pathways in cancer	IGF1R	GO:0043410	positive regulation of MAPKKK cascade
5200	Pathways in cancer	IGF1R	GO:0031175	neuron projection development
5200	Pathways in cancer	IGF1R	GO:0008286	insulin receptor signaling pathway
5200	Pathways in cancer	IGF1R	GO:0008284	positive regulation of cell proliferation
5200	Pathways in cancer	IGF1R	GO:0006916	anti-apoptosis
5200	Pathways in cancer	IGF1R	GO:0007409	axonogenesis
5200	Pathways in cancer	IGF1R	GO:0045768	positive regulation of anti-apoptosis
5200	Pathways in cancer	IGF1R	GO:0030010	establishment of cell polarity
5200	Pathways in cancer	IGF1R	GO:0048009	insulin-like growth factor receptor signaling pathway
5200	Pathways in cancer	IGF1R	GO:0007165	signal transduction
5200	Pathways in cancer	IGF1R	GO:0030335	positive regulation of cell migration
5200	Pathways in cancer	FLT3	GO:0008285	negative regulation of cell proliferation
5200	Pathways in cancer	FLT3	GO:0007169	transmembrane receptor protein tyrosine kinase signaling pathway
5200	Pathways in cancer	FLT3	GO:0008284	positive regulation of cell proliferation
5200	Pathways in cancer	FLT3	GO:0043410	positive regulation of MAPKKK cascade
5200	Pathways in cancer	FLT3	GO:0030097	hemopoiesis
5200	Pathways in cancer	FLT3	GO:0048010	vascular endothelial growth factor receptor signaling pathway
5200	Pathways in cancer	FLT3	GO:0018108	peptidyl-tyrosine phosphorylation
5200	Pathways in cancer	BCR	GO:0030336	negative regulation of cell migration
5200	Pathways in cancer	BCR	GO:0030036	actin cytoskeleton organization
5200	Pathways in cancer	BCR	GO:0007165	signal transduction
5200	Pathways in cancer	BCR	GO:0051726	regulation of cell cycle
5200	Pathways in cancer	SMAD3	GO:0001947	heart looping
5200	Pathways in cancer	SMAD3	GO:0050821	protein stabilization
5200	Pathways in cancer	SMAD3	GO:0045944	positive regulation of transcription from RNA polymerase II promoter
5200	Pathways in cancer	SMAD3	GO:0090263	positive regulation of canonical Wnt receptor signaling pathway
5200	Pathways in cancer	SMAD3	GO:0050678	regulation of epithelial cell proliferation
5200	Pathways in cancer	SMAD3	GO:0007050	cell cycle arrest
5200	Pathways in cancer	SMAD3	GO:0051496	positive regulation of stress fiber assembly
5200	Pathways in cancer	SMAD3	GO:0051894	positive regulation of focal adhesion assembly
5200	Pathways in cancer	SMAD3	GO:0030501	positive regulation of bone mineralization
5200	Pathways in cancer	SMAD3	GO:0000122	negative regulation of transcription from RNA polymerase II promoter
5200	Pathways in cancer	SMAD3	GO:0045893	positive regulation of transcription, DNA-dependent
5200	Pathways in cancer	SMAD3	GO:0009880	embryonic pattern specification
5200	Pathways in cancer	SMAD3	GO:0001756	somitogenesis
5200	Pathways in cancer	SMAD3	GO:0007492	endoderm development
5200	Pathways in cancer	SMAD3	GO:0043066	negative regulation of apoptosis
5200	Pathways in cancer	SMAD3	GO:0007179	transforming growth factor beta receptor signaling pathway
5200	Pathways in cancer	SMAD3	GO:0008285	negative regulation of cell proliferation
5200	Pathways in cancer	SMAD3	GO:0006810	transport
5200	Pathways in cancer	SMAD3	GO:0010694	positive regulation of alkaline phosphatase activity
5200	Pathways in cancer	SMAD3	GO:0050927	positive regulation of positive chemotaxis
5200	Pathways in cancer	SMAD3	GO:0030335	positive regulation of cell migration
5200	Pathways in cancer	SMAD3	GO:0001889	liver development
5200	Pathways in cancer	CCNE1	GO:0051301	cell division
5200	Pathways in cancer	CCNE1	GO:0000079	regulation of cyclin-dependent protein kinase activity
5200	Pathways in cancer	CCNE1	GO:0045893	positive regulation of transcription, DNA-dependent
5200	Pathways in cancer	CCNE1	GO:0045597	positive regulation of cell differentiation
5200	Pathways in cancer	CCNE1	GO:0001547	antral ovarian follicle growth
5200	Pathways in cancer	CCNE1	GO:0032355	response to estradiol stimulus
5200	Pathways in cancer	CCNE1	GO:0000278	mitotic cell cycle
5200	Pathways in cancer	CCNE1	GO:0016055	Wnt receptor signaling pathway
5200	Pathways in cancer	CCNE1	GO:0000082	G1/S transition of mitotic cell cycle
5200	Pathways in cancer	CCNE1	GO:0001889	liver development
5200	Pathways in cancer	CCNE1	GO:0042493	response to drug
5200	Pathways in cancer	RASSF5	GO:0035556	intracellular signal transduction
5200	Pathways in cancer	RASSF5	GO:0006915	apoptosis
5200	Pathways in cancer	RET	GO:0007399	nervous system development
5200	Pathways in cancer	RET	GO:0001838	embryonic epithelial tube formation
5200	Pathways in cancer	RET	GO:0071300	cellular response to retinoic acid
5200	Pathways in cancer	RET	GO:0045893	positive regulation of transcription, DNA-dependent
5200	Pathways in cancer	RET	GO:0007165	signal transduction
5200	Pathways in cancer	RET	GO:0007156	homophilic cell adhesion
5200	Pathways in cancer	IKBKB	GO:0043122	regulation of I-kappaB kinase/NF-kappaB cascade
5200	Pathways in cancer	IKBKB	GO:0034130	toll-like receptor 1 signaling pathway
5200	Pathways in cancer	IKBKB	GO:0034134	toll-like receptor 2 signaling pathway
5200	Pathways in cancer	IKBKB	GO:0002755	MyD88-dependent toll-like receptor signaling pathway
5200	Pathways in cancer	IKBKB	GO:0034138	toll-like receptor 3 signaling pathway
5200	Pathways in cancer	IKBKB	GO:0006916	anti-apoptosis
5200	Pathways in cancer	IKBKB	GO:0002224	toll-like receptor signaling pathway
5200	Pathways in cancer	IKBKB	GO:0042493	response to drug
5200	Pathways in cancer	IKBKB	GO:0002756	MyD88-independent toll-like receptor signaling pathway
5200	Pathways in cancer	IKBKB	GO:0009615	response to virus
5200	Pathways in cancer	IKBKB	GO:0034142	toll-like receptor 4 signaling pathway
5200	Pathways in cancer	IKBKB	GO:0008063	Toll signaling pathway
5200	Pathways in cancer	IKBKB	GO:0048011	nerve growth factor receptor signaling pathway
5200	Pathways in cancer	IKBKB	GO:0045893	positive regulation of transcription, DNA-dependent
5200	Pathways in cancer	E2F3	GO:0008284	positive regulation of cell proliferation
5200	Pathways in cancer	E2F3	GO:0000080	G1 phase of mitotic cell cycle
5200	Pathways in cancer	E2F3	GO:0006355	regulation of transcription, DNA-dependent
5200	Pathways in cancer	E2F3	GO:0045893	positive regulation of transcription, DNA-dependent
5200	Pathways in cancer	E2F3	GO:0000278	mitotic cell cycle
5200	Pathways in cancer	E2F3	GO:0006367	transcription initiation from RNA polymerase II promoter
5200	Pathways in cancer	AKT3	GO:0000002	mitochondrial genome maintenance
5200	Pathways in cancer	AKT3	GO:0007165	signal transduction
5200	Pathways in cancer	CRKL	GO:0035556	intracellular signal transduction
5200	Pathways in cancer	CRKL	GO:0001568	blood vessel development
5200	Pathways in cancer	CRKL	GO:0007389	pattern specification process
5200	Pathways in cancer	APC	GO:0060070	canonical Wnt receptor signaling pathway
5200	Pathways in cancer	APC	GO:0042493	response to drug
5200	Pathways in cancer	APC	GO:0008285	negative regulation of cell proliferation
5200	Pathways in cancer	APC	GO:0043066	negative regulation of apoptosis
5200	Pathways in cancer	APC	GO:0033077	T cell differentiation in thymus
5200	Pathways in cancer	APC	GO:0031175	neuron projection development
5200	Pathways in cancer	APC	GO:0006974	response to DNA damage stimulus
5200	Pathways in cancer	APC	GO:0007155	cell adhesion
5200	Pathways in cancer	APC	GO:0006915	apoptosis
5200	Pathways in cancer	APC	GO:0031016	pancreas development
5200	Pathways in cancer	APC	GO:0016055	Wnt receptor signaling pathway
5200	Pathways in cancer	APC	GO:0007050	cell cycle arrest
5200	Pathways in cancer	APC	GO:0009798	axis specification
5200	Pathways in cancer	APC	GO:0030335	positive regulation of cell migration
5200	Pathways in cancer	APC	GO:0045667	regulation of osteoblast differentiation
5200	Pathways in cancer	APC	GO:0000281	cytokinesis after mitosis
5200	Pathways in cancer	APC	GO:0006461	protein complex assembly
5200	Pathways in cancer	APC	GO:0001822	kidney development
5200	Pathways in cancer	APC	GO:0007409	axonogenesis
5200	Pathways in cancer	APC	GO:0045670	regulation of osteoclast differentiation
5200	Pathways in cancer	APC	GO:0051726	regulation of cell cycle
5166	HTLV-I infection	RANBP3	GO:0046907	intracellular transport
5166	HTLV-I infection	RANBP3	GO:0015031	protein transport
5166	HTLV-I infection	TBPL1	GO:0006367	transcription initiation from RNA polymerase II promoter
5166	HTLV-I infection	TBPL1	GO:0006355	regulation of transcription, DNA-dependent
5166	HTLV-I infection	TBPL1	GO:0006366	transcription from RNA polymerase II promoter
5166	HTLV-I infection	TBPL1	GO:0007283	spermatogenesis
5166	HTLV-I infection	CRTC3	GO:0044419	interspecies interaction between organisms
5166	HTLV-I infection	CRTC3	GO:0006355	regulation of transcription, DNA-dependent
5166	HTLV-I infection	TCF3	GO:0006355	regulation of transcription, DNA-dependent
5166	HTLV-I infection	TCF3	GO:0043966	histone H3 acetylation
5166	HTLV-I infection	TCF3	GO:0000080	G1 phase of mitotic cell cycle
5166	HTLV-I infection	TCF3	GO:0042493	response to drug
5166	HTLV-I infection	TCF3	GO:0007399	nervous system development
5166	HTLV-I infection	TCF3	GO:0033077	T cell differentiation in thymus
5166	HTLV-I infection	TCF3	GO:0045666	positive regulation of neuron differentiation
5166	HTLV-I infection	TCF3	GO:0050821	protein stabilization
5166	HTLV-I infection	TCF3	GO:0045944	positive regulation of transcription from RNA polymerase II promoter
5166	HTLV-I infection	TCF3	GO:0045893	positive regulation of transcription, DNA-dependent
5166	HTLV-I infection	TCF3	GO:0030890	positive regulation of B cell proliferation
5166	HTLV-I infection	CHEK1	GO:0000075	cell cycle checkpoint
5166	HTLV-I infection	CHEK1	GO:0000086	G2/M transition of mitotic cell cycle
5166	HTLV-I infection	CHEK1	GO:0007049	cell cycle
5166	HTLV-I infection	CDC23	GO:0000080	G1 phase of mitotic cell cycle
5166	HTLV-I infection	CDC23	GO:0007067	mitosis
5166	HTLV-I infection	CDC23	GO:0000075	cell cycle checkpoint
5166	HTLV-I infection	CDC23	GO:0000278	mitotic cell cycle
5166	HTLV-I infection	CDC23	GO:0007096	regulation of exit from mitosis
5166	HTLV-I infection	CDC23	GO:0006511	ubiquitin-dependent protein catabolic process
5166	HTLV-I infection	CDC23	GO:0007049	cell cycle
5166	HTLV-I infection	CDC23	GO:0016567	protein ubiquitination
5166	HTLV-I infection	CDC23	GO:0051301	cell division
5166	HTLV-I infection	SMAD3	GO:0001947	heart looping
5166	HTLV-I infection	SMAD3	GO:0050821	protein stabilization
5166	HTLV-I infection	SMAD3	GO:0045944	positive regulation of transcription from RNA polymerase II promoter
5166	HTLV-I infection	SMAD3	GO:0090263	positive regulation of canonical Wnt receptor signaling pathway
5166	HTLV-I infection	SMAD3	GO:0050678	regulation of epithelial cell proliferation
5166	HTLV-I infection	SMAD3	GO:0007050	cell cycle arrest
5166	HTLV-I infection	SMAD3	GO:0051496	positive regulation of stress fiber assembly
5166	HTLV-I infection	SMAD3	GO:0051894	positive regulation of focal adhesion assembly
5166	HTLV-I infection	SMAD3	GO:0030501	positive regulation of bone mineralization
5166	HTLV-I infection	SMAD3	GO:0000122	negative regulation of transcription from RNA polymerase II promoter
5166	HTLV-I infection	SMAD3	GO:0045893	positive regulation of transcription, DNA-dependent
5166	HTLV-I infection	SMAD3	GO:0009880	embryonic pattern specification
5166	HTLV-I infection	SMAD3	GO:0001756	somitogenesis
5166	HTLV-I infection	SMAD3	GO:0007492	endoderm development
5166	HTLV-I infection	SMAD3	GO:0043066	negative regulation of apoptosis
5166	HTLV-I infection	SMAD3	GO:0007179	transforming growth factor beta receptor signaling pathway
5166	HTLV-I infection	SMAD3	GO:0008285	negative regulation of cell proliferation
5166	HTLV-I infection	SMAD3	GO:0006810	transport
5166	HTLV-I infection	SMAD3	GO:0010694	positive regulation of alkaline phosphatase activity
5166	HTLV-I infection	SMAD3	GO:0050927	positive regulation of positive chemotaxis
5166	HTLV-I infection	SMAD3	GO:0030335	positive regulation of cell migration
5166	HTLV-I infection	SMAD3	GO:0001889	liver development
5166	HTLV-I infection	ADCY7	GO:0055085	transmembrane transport
5166	HTLV-I infection	ADCY7	GO:0048011	nerve growth factor receptor signaling pathway
5166	HTLV-I infection	ADCY7	GO:0035556	intracellular signal transduction
5166	HTLV-I infection	ADCY7	GO:0007268	synaptic transmission
5166	HTLV-I infection	MYB	GO:0045944	positive regulation of transcription from RNA polymerase II promoter
5166	HTLV-I infection	MYB	GO:0045892	negative regulation of transcription, DNA-dependent
5166	HTLV-I infection	MYB	GO:0051574	positive regulation of histone H3-K9 methylation
5166	HTLV-I infection	MYB	GO:0045893	positive regulation of transcription, DNA-dependent
5166	HTLV-I infection	MYB	GO:0000122	negative regulation of transcription from RNA polymerase II promoter
5166	HTLV-I infection	MYB	GO:0006355	regulation of transcription, DNA-dependent
5166	HTLV-I infection	MYB	GO:0051571	positive regulation of histone H3-K4 methylation
5166	HTLV-I infection	CCND3	GO:0051726	regulation of cell cycle
5166	HTLV-I infection	CCND3	GO:0045737	positive regulation of cyclin-dependent protein kinase activity
5166	HTLV-I infection	CCND3	GO:0007165	signal transduction
5166	HTLV-I infection	CCND3	GO:0051301	cell division
5166	HTLV-I infection	CCND2	GO:0007283	spermatogenesis
5166	HTLV-I infection	CCND2	GO:0051301	cell division
5166	HTLV-I infection	CCND2	GO:0032869	cellular response to insulin stimulus
5166	HTLV-I infection	CCND2	GO:0032355	response to estradiol stimulus
5166	HTLV-I infection	CCND2	GO:0001889	liver development
5166	HTLV-I infection	CCND2	GO:0045737	positive regulation of cyclin-dependent protein kinase activity
5166	HTLV-I infection	CCND2	GO:0045664	regulation of neuron differentiation
5166	HTLV-I infection	CCND2	GO:0033574	response to testosterone stimulus
5166	HTLV-I infection	CCND2	GO:0043434	response to peptide hormone stimulus
5166	HTLV-I infection	IKBKB	GO:0043122	regulation of I-kappaB kinase/NF-kappaB cascade
5166	HTLV-I infection	IKBKB	GO:0034130	toll-like receptor 1 signaling pathway
5166	HTLV-I infection	IKBKB	GO:0034134	toll-like receptor 2 signaling pathway
5166	HTLV-I infection	IKBKB	GO:0002755	MyD88-dependent toll-like receptor signaling pathway
5166	HTLV-I infection	IKBKB	GO:0034138	toll-like receptor 3 signaling pathway
5166	HTLV-I infection	IKBKB	GO:0006916	anti-apoptosis
5166	HTLV-I infection	IKBKB	GO:0002224	toll-like receptor signaling pathway
5166	HTLV-I infection	IKBKB	GO:0042493	response to drug
5166	HTLV-I infection	IKBKB	GO:0002756	MyD88-independent toll-like receptor signaling pathway
5166	HTLV-I infection	IKBKB	GO:0009615	response to virus
5166	HTLV-I infection	IKBKB	GO:0034142	toll-like receptor 4 signaling pathway
5166	HTLV-I infection	IKBKB	GO:0008063	Toll signaling pathway
5166	HTLV-I infection	IKBKB	GO:0048011	nerve growth factor receptor signaling pathway
5166	HTLV-I infection	IKBKB	GO:0045893	positive regulation of transcription, DNA-dependent
5166	HTLV-I infection	E2F3	GO:0008284	positive regulation of cell proliferation
5166	HTLV-I infection	E2F3	GO:0000080	G1 phase of mitotic cell cycle
5166	HTLV-I infection	E2F3	GO:0006355	regulation of transcription, DNA-dependent
5166	HTLV-I infection	E2F3	GO:0045893	positive regulation of transcription, DNA-dependent
5166	HTLV-I infection	E2F3	GO:0000278	mitotic cell cycle
5166	HTLV-I infection	E2F3	GO:0006367	transcription initiation from RNA polymerase II promoter
5166	HTLV-I infection	AKT3	GO:0000002	mitochondrial genome maintenance
5166	HTLV-I infection	AKT3	GO:0007165	signal transduction
5166	HTLV-I infection	APC	GO:0060070	canonical Wnt receptor signaling pathway
5166	HTLV-I infection	APC	GO:0042493	response to drug
5166	HTLV-I infection	APC	GO:0008285	negative regulation of cell proliferation
5166	HTLV-I infection	APC	GO:0043066	negative regulation of apoptosis
5166	HTLV-I infection	APC	GO:0033077	T cell differentiation in thymus
5166	HTLV-I infection	APC	GO:0031175	neuron projection development
5166	HTLV-I infection	APC	GO:0006974	response to DNA damage stimulus
5166	HTLV-I infection	APC	GO:0007155	cell adhesion
5166	HTLV-I infection	APC	GO:0006915	apoptosis
5166	HTLV-I infection	APC	GO:0031016	pancreas development
5166	HTLV-I infection	APC	GO:0016055	Wnt receptor signaling pathway
5166	HTLV-I infection	APC	GO:0007050	cell cycle arrest
5166	HTLV-I infection	APC	GO:0009798	axis specification
5166	HTLV-I infection	APC	GO:0030335	positive regulation of cell migration
5166	HTLV-I infection	APC	GO:0045667	regulation of osteoblast differentiation
5166	HTLV-I infection	APC	GO:0000281	cytokinesis after mitosis
5166	HTLV-I infection	APC	GO:0006461	protein complex assembly
5166	HTLV-I infection	APC	GO:0001822	kidney development
5166	HTLV-I infection	APC	GO:0007409	axonogenesis
5166	HTLV-I infection	APC	GO:0045670	regulation of osteoclast differentiation
5166	HTLV-I infection	APC	GO:0051726	regulation of cell cycle
5166	HTLV-I infection	WNT3A	GO:0060070	canonical Wnt receptor signaling pathway
5166	HTLV-I infection	WNT3A	GO:0070507	regulation of microtubule cytoskeleton organization
5166	HTLV-I infection	WNT3A	GO:0048843	negative regulation of axon extension involved in axon guidance
5166	HTLV-I infection	WNT3A	GO:0008284	positive regulation of cell proliferation
5166	HTLV-I infection	WNT3A	GO:0009798	axis specification
5166	HTLV-I infection	WNT3A	GO:0030890	positive regulation of B cell proliferation
5166	HTLV-I infection	WNT3A	GO:0007368	determination of left/right symmetry
5166	HTLV-I infection	WNT3A	GO:0045893	positive regulation of transcription, DNA-dependent
5166	HTLV-I infection	WNT3A	GO:0045944	positive regulation of transcription from RNA polymerase II promoter
5166	HTLV-I infection	WNT3A	GO:0021846	cell proliferation in forebrain
5166	HTLV-I infection	WNT3A	GO:0030182	neuron differentiation
5166	HTLV-I infection	WNT3A	GO:0060026	convergent extension
5166	HTLV-I infection	WNT3A	GO:0001649	osteoblast differentiation
5166	HTLV-I infection	WNT3A	GO:0070527	platelet aggregation
5166	HTLV-I infection	WNT3A	GO:0090263	positive regulation of canonical Wnt receptor signaling pathway
5166	HTLV-I infection	WNT3A	GO:0001947	heart looping
5166	HTLV-I infection	WNT3A	GO:0007411	axon guidance
5166	HTLV-I infection	WNT3A	GO:0034613	cellular protein localization
5166	HTLV-I infection	WNT3A	GO:0009653	anatomical structure morphogenesis
5166	HTLV-I infection	WNT3A	GO:0009880	embryonic pattern specification
5166	HTLV-I infection	WNT3A	GO:0007275	multicellular organismal development
5166	HTLV-I infection	WNT3A	GO:0001756	somitogenesis
5166	HTLV-I infection	WNT3A	GO:0007409	axonogenesis
5166	HTLV-I infection	WNT3A	GO:0045599	negative regulation of fat cell differentiation
5166	HTLV-I infection	WNT3A	GO:0021874	Wnt receptor signaling pathway involved in forebrain neuroblast division
5166	HTLV-I infection	WNT3A	GO:0071300	cellular response to retinoic acid
5166	HTLV-I infection	WNT3A	GO:0090245	axis elongation involved in somitogenesis
5166	HTLV-I infection	WNT4	GO:0009798	axis specification
5166	HTLV-I infection	WNT4	GO:0045892	negative regulation of transcription, DNA-dependent
5166	HTLV-I infection	WNT4	GO:0001838	embryonic epithelial tube formation
5166	HTLV-I infection	WNT4	GO:0045669	positive regulation of osteoblast differentiation
5166	HTLV-I infection	WNT4	GO:0045893	positive regulation of transcription, DNA-dependent
5166	HTLV-I infection	WNT4	GO:0090263	positive regulation of canonical Wnt receptor signaling pathway
5166	HTLV-I infection	WNT4	GO:0016055	Wnt receptor signaling pathway
5166	HTLV-I infection	WNT4	GO:0010629	negative regulation of gene expression
5166	HTLV-I infection	WNT4	GO:0007275	multicellular organismal development
5166	HTLV-I infection	WNT4	GO:0060070	canonical Wnt receptor signaling pathway
5166	HTLV-I infection	WNT4	GO:0030501	positive regulation of bone mineralization
5166	HTLV-I infection	WNT4	GO:0071560	cellular response to transforming growth factor beta stimulus
5166	HTLV-I infection	WNT4	GO:0001889	liver development
5166	HTLV-I infection	WNT4	GO:0001822	kidney development
5166	HTLV-I infection	WNT4	GO:0022407	regulation of cell-cell adhesion
5166	HTLV-I infection	WNT4	GO:0007492	endoderm development
5166	HTLV-I infection	WNT4	GO:0033077	T cell differentiation in thymus
4722	Neurotrophin signaling pathway	AKT3	GO:0000002	mitochondrial genome maintenance
4722	Neurotrophin signaling pathway	AKT3	GO:0007165	signal transduction
4722	Neurotrophin signaling pathway	CRKL	GO:0035556	intracellular signal transduction
4722	Neurotrophin signaling pathway	CRKL	GO:0001568	blood vessel development
4722	Neurotrophin signaling pathway	CRKL	GO:0007389	pattern specification process
4722	Neurotrophin signaling pathway	SORT1	GO:0048011	nerve growth factor receptor signaling pathway
4722	Neurotrophin signaling pathway	SORT1	GO:0043066	negative regulation of apoptosis
4722	Neurotrophin signaling pathway	SORT1	GO:0032868	response to insulin stimulus
4722	Neurotrophin signaling pathway	SORT1	GO:0030154	cell differentiation
4722	Neurotrophin signaling pathway	SORT1	GO:0006810	transport
4722	Neurotrophin signaling pathway	SORT1	GO:0007275	multicellular organismal development
4722	Neurotrophin signaling pathway	RPS6KA3	GO:0008063	Toll signaling pathway
4722	Neurotrophin signaling pathway	RPS6KA3	GO:0034142	toll-like receptor 4 signaling pathway
4722	Neurotrophin signaling pathway	RPS6KA3	GO:0034134	toll-like receptor 2 signaling pathway
4722	Neurotrophin signaling pathway	RPS6KA3	GO:0051403	stress-activated MAPK cascade
4722	Neurotrophin signaling pathway	RPS6KA3	GO:0002224	toll-like receptor signaling pathway
4722	Neurotrophin signaling pathway	RPS6KA3	GO:0007165	signal transduction
4722	Neurotrophin signaling pathway	RPS6KA3	GO:0002755	MyD88-dependent toll-like receptor signaling pathway
4722	Neurotrophin signaling pathway	RPS6KA3	GO:0007049	cell cycle
4722	Neurotrophin signaling pathway	RPS6KA3	GO:0034130	toll-like receptor 1 signaling pathway
4722	Neurotrophin signaling pathway	RPS6KA3	GO:0002756	MyD88-independent toll-like receptor signaling pathway
4722	Neurotrophin signaling pathway	RPS6KA3	GO:0007417	central nervous system development
4722	Neurotrophin signaling pathway	RPS6KA3	GO:0007243	intracellular protein kinase cascade
4722	Neurotrophin signaling pathway	RPS6KA3	GO:0043066	negative regulation of apoptosis
4722	Neurotrophin signaling pathway	RPS6KA3	GO:0007411	axon guidance
4722	Neurotrophin signaling pathway	RPS6KA3	GO:0034138	toll-like receptor 3 signaling pathway
4722	Neurotrophin signaling pathway	RPS6KA3	GO:0048011	nerve growth factor receptor signaling pathway
4722	Neurotrophin signaling pathway	RPS6KA3	GO:0045597	positive regulation of cell differentiation
4722	Neurotrophin signaling pathway	RPS6KA3	GO:0007268	synaptic transmission
4722	Neurotrophin signaling pathway	MAP2K1	GO:0048011	nerve growth factor receptor signaling pathway
4722	Neurotrophin signaling pathway	MAP2K1	GO:0000187	activation of MAPK activity
4722	Neurotrophin signaling pathway	MAP2K1	GO:0002755	MyD88-dependent toll-like receptor signaling pathway
4722	Neurotrophin signaling pathway	MAP2K1	GO:0007165	signal transduction
4722	Neurotrophin signaling pathway	MAP2K1	GO:0034138	toll-like receptor 3 signaling pathway
4722	Neurotrophin signaling pathway	MAP2K1	GO:0008285	negative regulation of cell proliferation
4722	Neurotrophin signaling pathway	MAP2K1	GO:0002756	MyD88-independent toll-like receptor signaling pathway
4722	Neurotrophin signaling pathway	MAP2K1	GO:0007411	axon guidance
4722	Neurotrophin signaling pathway	MAP2K1	GO:0034134	toll-like receptor 2 signaling pathway
4722	Neurotrophin signaling pathway	MAP2K1	GO:0034142	toll-like receptor 4 signaling pathway
4722	Neurotrophin signaling pathway	MAP2K1	GO:0030182	neuron differentiation
4722	Neurotrophin signaling pathway	MAP2K1	GO:0008286	insulin receptor signaling pathway
4722	Neurotrophin signaling pathway	MAP2K1	GO:0046579	positive regulation of Ras protein signal transduction
4722	Neurotrophin signaling pathway	MAP2K1	GO:0030335	positive regulation of cell migration
4722	Neurotrophin signaling pathway	MAP2K1	GO:0034130	toll-like receptor 1 signaling pathway
4722	Neurotrophin signaling pathway	MAP2K1	GO:0008063	Toll signaling pathway
4722	Neurotrophin signaling pathway	MAP2K1	GO:0002224	toll-like receptor signaling pathway
4722	Neurotrophin signaling pathway	MAP2K1	GO:0007067	mitosis
4722	Neurotrophin signaling pathway	MAP2K1	GO:0048812	neuron projection morphogenesis
4722	Neurotrophin signaling pathway	MAP2K1	GO:0051403	stress-activated MAPK cascade
4722	Neurotrophin signaling pathway	MAP2K1	GO:0007050	cell cycle arrest
4722	Neurotrophin signaling pathway	MAP2K1	GO:0045597	positive regulation of cell differentiation
4722	Neurotrophin signaling pathway	YWHAQ	GO:0045892	negative regulation of transcription, DNA-dependent
4722	Neurotrophin signaling pathway	FOXO3	GO:0007389	pattern specification process
4722	Neurotrophin signaling pathway	FOXO3	GO:0008286	insulin receptor signaling pathway
4722	Neurotrophin signaling pathway	FOXO3	GO:0045893	positive regulation of transcription, DNA-dependent
4722	Neurotrophin signaling pathway	FOXO3	GO:0045944	positive regulation of transcription from RNA polymerase II promoter
4722	Neurotrophin signaling pathway	FOXO3	GO:0048011	nerve growth factor receptor signaling pathway
4722	Neurotrophin signaling pathway	FOXO3	GO:0008543	fibroblast growth factor receptor signaling pathway
4722	Neurotrophin signaling pathway	FOXO3	GO:0001547	antral ovarian follicle growth
4722	Neurotrophin signaling pathway	FOXO3	GO:0042593	glucose homeostasis
4722	Neurotrophin signaling pathway	FOXO3	GO:0000122	negative regulation of transcription from RNA polymerase II promoter
4722	Neurotrophin signaling pathway	FOXO3	GO:0006974	response to DNA damage stimulus
4722	Neurotrophin signaling pathway	FOXO3	GO:0042127	regulation of cell proliferation
4722	Neurotrophin signaling pathway	FOXO3	GO:0006915	apoptosis
4722	Neurotrophin signaling pathway	BDNF	GO:0045666	positive regulation of neuron differentiation
4722	Neurotrophin signaling pathway	BDNF	GO:0007411	axon guidance
4722	Neurotrophin signaling pathway	BDNF	GO:0014047	glutamate secretion
4722	Neurotrophin signaling pathway	BDNF	GO:0042493	response to drug
4722	Neurotrophin signaling pathway	BDNF	GO:0006916	anti-apoptosis
4722	Neurotrophin signaling pathway	BDNF	GO:0007399	nervous system development
4722	Neurotrophin signaling pathway	BDNF	GO:0007412	axon target recognition
4722	Neurotrophin signaling pathway	BDNF	GO:0021675	nerve development
4722	Neurotrophin signaling pathway	FRS2	GO:0048011	nerve growth factor receptor signaling pathway
4722	Neurotrophin signaling pathway	FRS2	GO:0008543	fibroblast growth factor receptor signaling pathway
4722	Neurotrophin signaling pathway	FRS2	GO:0000187	activation of MAPK activity
4722	Neurotrophin signaling pathway	FRS2	GO:0001702	gastrulation with mouth forming second
4722	Neurotrophin signaling pathway	FRS2	GO:0050678	regulation of epithelial cell proliferation
4722	Neurotrophin signaling pathway	FRS2	GO:0008286	insulin receptor signaling pathway
4722	Neurotrophin signaling pathway	IRS2	GO:0030335	positive regulation of cell migration
4722	Neurotrophin signaling pathway	IRS2	GO:0032869	cellular response to insulin stimulus
4722	Neurotrophin signaling pathway	IRS2	GO:0007165	signal transduction
4722	Neurotrophin signaling pathway	IRS2	GO:0002053	positive regulation of mesenchymal cell proliferation
4722	Neurotrophin signaling pathway	IRS2	GO:0048011	nerve growth factor receptor signaling pathway
4722	Neurotrophin signaling pathway	IRS2	GO:0008286	insulin receptor signaling pathway
4722	Neurotrophin signaling pathway	IRS2	GO:0008284	positive regulation of cell proliferation
4722	Neurotrophin signaling pathway	IRS2	GO:0045725	positive regulation of glycogen biosynthetic process
4722	Neurotrophin signaling pathway	IRS2	GO:0008543	fibroblast growth factor receptor signaling pathway
4722	Neurotrophin signaling pathway	IRS2	GO:0046326	positive regulation of glucose import
4722	Neurotrophin signaling pathway	IRS2	GO:0010907	positive regulation of glucose metabolic process
4722	Neurotrophin signaling pathway	IRS2	GO:0032000	positive regulation of fatty acid beta-oxidation
4722	Neurotrophin signaling pathway	IRS2	GO:0030890	positive regulation of B cell proliferation
4722	Neurotrophin signaling pathway	IRS2	GO:0009749	response to glucose stimulus
4722	Neurotrophin signaling pathway	IRS1	GO:0048011	nerve growth factor receptor signaling pathway
4722	Neurotrophin signaling pathway	IRS1	GO:0042593	glucose homeostasis
4722	Neurotrophin signaling pathway	IRS1	GO:0046627	negative regulation of insulin receptor signaling pathway
4722	Neurotrophin signaling pathway	IRS1	GO:0007169	transmembrane receptor protein tyrosine kinase signaling pathway
4722	Neurotrophin signaling pathway	IRS1	GO:0032868	response to insulin stimulus
4722	Neurotrophin signaling pathway	IRS1	GO:0042327	positive regulation of phosphorylation
4722	Neurotrophin signaling pathway	IRS1	GO:0032869	cellular response to insulin stimulus
4722	Neurotrophin signaling pathway	IRS1	GO:0043434	response to peptide hormone stimulus
4722	Neurotrophin signaling pathway	IRS1	GO:0010907	positive regulation of glucose metabolic process
4722	Neurotrophin signaling pathway	IRS1	GO:0045725	positive regulation of glycogen biosynthetic process
4722	Neurotrophin signaling pathway	IRS1	GO:0008543	fibroblast growth factor receptor signaling pathway
4722	Neurotrophin signaling pathway	IRS1	GO:0032000	positive regulation of fatty acid beta-oxidation
4722	Neurotrophin signaling pathway	IRS1	GO:0007165	signal transduction
4722	Neurotrophin signaling pathway	IRS1	GO:0002053	positive regulation of mesenchymal cell proliferation
4722	Neurotrophin signaling pathway	IRS1	GO:0046326	positive regulation of glucose import
4722	Neurotrophin signaling pathway	IRS1	GO:0048009	insulin-like growth factor receptor signaling pathway
4722	Neurotrophin signaling pathway	IRS1	GO:0030335	positive regulation of cell migration
4722	Neurotrophin signaling pathway	IRS1	GO:0008286	insulin receptor signaling pathway
4722	Neurotrophin signaling pathway	IRS1	GO:0008284	positive regulation of cell proliferation
4722	Neurotrophin signaling pathway	IKBKB	GO:0043122	regulation of I-kappaB kinase/NF-kappaB cascade
4722	Neurotrophin signaling pathway	IKBKB	GO:0034130	toll-like receptor 1 signaling pathway
4722	Neurotrophin signaling pathway	IKBKB	GO:0034134	toll-like receptor 2 signaling pathway
4722	Neurotrophin signaling pathway	IKBKB	GO:0002755	MyD88-dependent toll-like receptor signaling pathway
4722	Neurotrophin signaling pathway	IKBKB	GO:0034138	toll-like receptor 3 signaling pathway
4722	Neurotrophin signaling pathway	IKBKB	GO:0006916	anti-apoptosis
4722	Neurotrophin signaling pathway	IKBKB	GO:0002224	toll-like receptor signaling pathway
4722	Neurotrophin signaling pathway	IKBKB	GO:0042493	response to drug
4722	Neurotrophin signaling pathway	IKBKB	GO:0002756	MyD88-independent toll-like receptor signaling pathway
4722	Neurotrophin signaling pathway	IKBKB	GO:0009615	response to virus
4722	Neurotrophin signaling pathway	IKBKB	GO:0034142	toll-like receptor 4 signaling pathway
4722	Neurotrophin signaling pathway	IKBKB	GO:0008063	Toll signaling pathway
4722	Neurotrophin signaling pathway	IKBKB	GO:0048011	nerve growth factor receptor signaling pathway
4722	Neurotrophin signaling pathway	IKBKB	GO:0045893	positive regulation of transcription, DNA-dependent
4110	Cell cycle	E2F3	GO:0008284	positive regulation of cell proliferation
4110	Cell cycle	E2F3	GO:0000080	G1 phase of mitotic cell cycle
4110	Cell cycle	E2F3	GO:0006355	regulation of transcription, DNA-dependent
4110	Cell cycle	E2F3	GO:0045893	positive regulation of transcription, DNA-dependent
4110	Cell cycle	E2F3	GO:0000278	mitotic cell cycle
4110	Cell cycle	E2F3	GO:0006367	transcription initiation from RNA polymerase II promoter
4110	Cell cycle	YWHAQ	GO:0045892	negative regulation of transcription, DNA-dependent
4110	Cell cycle	CHEK1	GO:0000075	cell cycle checkpoint
4110	Cell cycle	CHEK1	GO:0000086	G2/M transition of mitotic cell cycle
4110	Cell cycle	CHEK1	GO:0007049	cell cycle
4110	Cell cycle	CDC23	GO:0000080	G1 phase of mitotic cell cycle
4110	Cell cycle	CDC23	GO:0007067	mitosis
4110	Cell cycle	CDC23	GO:0000075	cell cycle checkpoint
4110	Cell cycle	CDC23	GO:0000278	mitotic cell cycle
4110	Cell cycle	CDC23	GO:0007096	regulation of exit from mitosis
4110	Cell cycle	CDC23	GO:0006511	ubiquitin-dependent protein catabolic process
4110	Cell cycle	CDC23	GO:0007049	cell cycle
4110	Cell cycle	CDC23	GO:0016567	protein ubiquitination
4110	Cell cycle	CDC23	GO:0051301	cell division
4110	Cell cycle	CDC25A	GO:0000082	G1/S transition of mitotic cell cycle
4110	Cell cycle	CDC25A	GO:0000075	cell cycle checkpoint
4110	Cell cycle	CDC25A	GO:0000079	regulation of cyclin-dependent protein kinase activity
4110	Cell cycle	CDC25A	GO:0000278	mitotic cell cycle
4110	Cell cycle	CDC25A	GO:0007067	mitosis
4110	Cell cycle	CDC25A	GO:0000086	G2/M transition of mitotic cell cycle
4110	Cell cycle	CDC25A	GO:0051301	cell division
4110	Cell cycle	SMAD3	GO:0001947	heart looping
4110	Cell cycle	SMAD3	GO:0050821	protein stabilization
4110	Cell cycle	SMAD3	GO:0045944	positive regulation of transcription from RNA polymerase II promoter
4110	Cell cycle	SMAD3	GO:0090263	positive regulation of canonical Wnt receptor signaling pathway
4110	Cell cycle	SMAD3	GO:0050678	regulation of epithelial cell proliferation
4110	Cell cycle	SMAD3	GO:0007050	cell cycle arrest
4110	Cell cycle	SMAD3	GO:0051496	positive regulation of stress fiber assembly
4110	Cell cycle	SMAD3	GO:0051894	positive regulation of focal adhesion assembly
4110	Cell cycle	SMAD3	GO:0030501	positive regulation of bone mineralization
4110	Cell cycle	SMAD3	GO:0000122	negative regulation of transcription from RNA polymerase II promoter
4110	Cell cycle	SMAD3	GO:0045893	positive regulation of transcription, DNA-dependent
4110	Cell cycle	SMAD3	GO:0009880	embryonic pattern specification
4110	Cell cycle	SMAD3	GO:0001756	somitogenesis
4110	Cell cycle	SMAD3	GO:0007492	endoderm development
4110	Cell cycle	SMAD3	GO:0043066	negative regulation of apoptosis
4110	Cell cycle	SMAD3	GO:0007179	transforming growth factor beta receptor signaling pathway
4110	Cell cycle	SMAD3	GO:0008285	negative regulation of cell proliferation
4110	Cell cycle	SMAD3	GO:0006810	transport
4110	Cell cycle	SMAD3	GO:0010694	positive regulation of alkaline phosphatase activity
4110	Cell cycle	SMAD3	GO:0050927	positive regulation of positive chemotaxis
4110	Cell cycle	SMAD3	GO:0030335	positive regulation of cell migration
4110	Cell cycle	SMAD3	GO:0001889	liver development
4110	Cell cycle	CDC25B	GO:0035335	peptidyl-tyrosine dephosphorylation
4110	Cell cycle	CDC25B	GO:0000086	G2/M transition of mitotic cell cycle
4110	Cell cycle	CDC25B	GO:0000278	mitotic cell cycle
4110	Cell cycle	CDC25B	GO:0007067	mitosis
4110	Cell cycle	CDC25B	GO:0008284	positive regulation of cell proliferation
4110	Cell cycle	CDC25B	GO:0051301	cell division
4110	Cell cycle	CCNE1	GO:0051301	cell division
4110	Cell cycle	CCNE1	GO:0000079	regulation of cyclin-dependent protein kinase activity
4110	Cell cycle	CCNE1	GO:0045893	positive regulation of transcription, DNA-dependent
4110	Cell cycle	CCNE1	GO:0045597	positive regulation of cell differentiation
4110	Cell cycle	CCNE1	GO:0001547	antral ovarian follicle growth
4110	Cell cycle	CCNE1	GO:0032355	response to estradiol stimulus
4110	Cell cycle	CCNE1	GO:0000278	mitotic cell cycle
4110	Cell cycle	CCNE1	GO:0016055	Wnt receptor signaling pathway
4110	Cell cycle	CCNE1	GO:0000082	G1/S transition of mitotic cell cycle
4110	Cell cycle	CCNE1	GO:0001889	liver development
4110	Cell cycle	CCNE1	GO:0042493	response to drug
4110	Cell cycle	CCND3	GO:0051726	regulation of cell cycle
4110	Cell cycle	CCND3	GO:0045737	positive regulation of cyclin-dependent protein kinase activity
4110	Cell cycle	CCND3	GO:0007165	signal transduction
4110	Cell cycle	CCND3	GO:0051301	cell division
4110	Cell cycle	CCND2	GO:0007283	spermatogenesis
4110	Cell cycle	CCND2	GO:0051301	cell division
4110	Cell cycle	CCND2	GO:0032869	cellular response to insulin stimulus
4110	Cell cycle	CCND2	GO:0032355	response to estradiol stimulus
4110	Cell cycle	CCND2	GO:0001889	liver development
4110	Cell cycle	CCND2	GO:0045737	positive regulation of cyclin-dependent protein kinase activity
4110	Cell cycle	CCND2	GO:0045664	regulation of neuron differentiation
4110	Cell cycle	CCND2	GO:0033574	response to testosterone stimulus
4110	Cell cycle	CCND2	GO:0043434	response to peptide hormone stimulus
4110	Cell cycle	WEE1	GO:0000082	G1/S transition of mitotic cell cycle
4110	Cell cycle	WEE1	GO:0000278	mitotic cell cycle
4110	Cell cycle	WEE1	GO:0000086	G2/M transition of mitotic cell cycle
4110	Cell cycle	WEE1	GO:0051726	regulation of cell cycle
4110	Cell cycle	WEE1	GO:0048812	neuron projection morphogenesis
4110	Cell cycle	WEE1	GO:0018108	peptidyl-tyrosine phosphorylation
4110	Cell cycle	WEE1	GO:0051301	cell division
4110	Cell cycle	WEE1	GO:0000075	cell cycle checkpoint
4110	Cell cycle	WEE1	GO:0007067	mitosis
4110	Cell cycle	WEE1	GO:0030010	establishment of cell polarity
4914	Progesterone-mediated oocyte maturation	RPS6KA3	GO:0008063	Toll signaling pathway
4914	Progesterone-mediated oocyte maturation	RPS6KA3	GO:0034142	toll-like receptor 4 signaling pathway
4914	Progesterone-mediated oocyte maturation	RPS6KA3	GO:0034134	toll-like receptor 2 signaling pathway
4914	Progesterone-mediated oocyte maturation	RPS6KA3	GO:0051403	stress-activated MAPK cascade
4914	Progesterone-mediated oocyte maturation	RPS6KA3	GO:0002224	toll-like receptor signaling pathway
4914	Progesterone-mediated oocyte maturation	RPS6KA3	GO:0007165	signal transduction
4914	Progesterone-mediated oocyte maturation	RPS6KA3	GO:0002755	MyD88-dependent toll-like receptor signaling pathway
4914	Progesterone-mediated oocyte maturation	RPS6KA3	GO:0007049	cell cycle
4914	Progesterone-mediated oocyte maturation	RPS6KA3	GO:0034130	toll-like receptor 1 signaling pathway
4914	Progesterone-mediated oocyte maturation	RPS6KA3	GO:0002756	MyD88-independent toll-like receptor signaling pathway
4914	Progesterone-mediated oocyte maturation	RPS6KA3	GO:0007417	central nervous system development
4914	Progesterone-mediated oocyte maturation	RPS6KA3	GO:0007243	intracellular protein kinase cascade
4914	Progesterone-mediated oocyte maturation	RPS6KA3	GO:0043066	negative regulation of apoptosis
4914	Progesterone-mediated oocyte maturation	RPS6KA3	GO:0007411	axon guidance
4914	Progesterone-mediated oocyte maturation	RPS6KA3	GO:0034138	toll-like receptor 3 signaling pathway
4914	Progesterone-mediated oocyte maturation	RPS6KA3	GO:0048011	nerve growth factor receptor signaling pathway
4914	Progesterone-mediated oocyte maturation	RPS6KA3	GO:0045597	positive regulation of cell differentiation
4914	Progesterone-mediated oocyte maturation	RPS6KA3	GO:0007268	synaptic transmission
4914	Progesterone-mediated oocyte maturation	AKT3	GO:0000002	mitochondrial genome maintenance
4914	Progesterone-mediated oocyte maturation	AKT3	GO:0007165	signal transduction
4914	Progesterone-mediated oocyte maturation	GNAI3	GO:0006810	transport
4914	Progesterone-mediated oocyte maturation	GNAI3	GO:0007049	cell cycle
4914	Progesterone-mediated oocyte maturation	GNAI3	GO:0007268	synaptic transmission
4914	Progesterone-mediated oocyte maturation	GNAI3	GO:0007165	signal transduction
4914	Progesterone-mediated oocyte maturation	GNAI3	GO:0051301	cell division
4914	Progesterone-mediated oocyte maturation	MAP2K1	GO:0048011	nerve growth factor receptor signaling pathway
4914	Progesterone-mediated oocyte maturation	MAP2K1	GO:0000187	activation of MAPK activity
4914	Progesterone-mediated oocyte maturation	MAP2K1	GO:0002755	MyD88-dependent toll-like receptor signaling pathway
4914	Progesterone-mediated oocyte maturation	MAP2K1	GO:0007165	signal transduction
4914	Progesterone-mediated oocyte maturation	MAP2K1	GO:0034138	toll-like receptor 3 signaling pathway
4914	Progesterone-mediated oocyte maturation	MAP2K1	GO:0008285	negative regulation of cell proliferation
4914	Progesterone-mediated oocyte maturation	MAP2K1	GO:0002756	MyD88-independent toll-like receptor signaling pathway
4914	Progesterone-mediated oocyte maturation	MAP2K1	GO:0007411	axon guidance
4914	Progesterone-mediated oocyte maturation	MAP2K1	GO:0034134	toll-like receptor 2 signaling pathway
4914	Progesterone-mediated oocyte maturation	MAP2K1	GO:0034142	toll-like receptor 4 signaling pathway
4914	Progesterone-mediated oocyte maturation	MAP2K1	GO:0030182	neuron differentiation
4914	Progesterone-mediated oocyte maturation	MAP2K1	GO:0008286	insulin receptor signaling pathway
4914	Progesterone-mediated oocyte maturation	MAP2K1	GO:0046579	positive regulation of Ras protein signal transduction
4914	Progesterone-mediated oocyte maturation	MAP2K1	GO:0030335	positive regulation of cell migration
4914	Progesterone-mediated oocyte maturation	MAP2K1	GO:0034130	toll-like receptor 1 signaling pathway
4914	Progesterone-mediated oocyte maturation	MAP2K1	GO:0008063	Toll signaling pathway
4914	Progesterone-mediated oocyte maturation	MAP2K1	GO:0002224	toll-like receptor signaling pathway
4914	Progesterone-mediated oocyte maturation	MAP2K1	GO:0007067	mitosis
4914	Progesterone-mediated oocyte maturation	MAP2K1	GO:0048812	neuron projection morphogenesis
4914	Progesterone-mediated oocyte maturation	MAP2K1	GO:0051403	stress-activated MAPK cascade
4914	Progesterone-mediated oocyte maturation	MAP2K1	GO:0007050	cell cycle arrest
4914	Progesterone-mediated oocyte maturation	MAP2K1	GO:0045597	positive regulation of cell differentiation
4914	Progesterone-mediated oocyte maturation	CDC23	GO:0000080	G1 phase of mitotic cell cycle
4914	Progesterone-mediated oocyte maturation	CDC23	GO:0007067	mitosis
4914	Progesterone-mediated oocyte maturation	CDC23	GO:0000075	cell cycle checkpoint
4914	Progesterone-mediated oocyte maturation	CDC23	GO:0000278	mitotic cell cycle
4914	Progesterone-mediated oocyte maturation	CDC23	GO:0007096	regulation of exit from mitosis
4914	Progesterone-mediated oocyte maturation	CDC23	GO:0006511	ubiquitin-dependent protein catabolic process
4914	Progesterone-mediated oocyte maturation	CDC23	GO:0007049	cell cycle
4914	Progesterone-mediated oocyte maturation	CDC23	GO:0016567	protein ubiquitination
4914	Progesterone-mediated oocyte maturation	CDC23	GO:0051301	cell division
4914	Progesterone-mediated oocyte maturation	IGF1R	GO:0007169	transmembrane receptor protein tyrosine kinase signaling pathway
4914	Progesterone-mediated oocyte maturation	IGF1R	GO:0043410	positive regulation of MAPKKK cascade
4914	Progesterone-mediated oocyte maturation	IGF1R	GO:0031175	neuron projection development
4914	Progesterone-mediated oocyte maturation	IGF1R	GO:0008286	insulin receptor signaling pathway
4914	Progesterone-mediated oocyte maturation	IGF1R	GO:0008284	positive regulation of cell proliferation
4914	Progesterone-mediated oocyte maturation	IGF1R	GO:0006916	anti-apoptosis
4914	Progesterone-mediated oocyte maturation	IGF1R	GO:0007409	axonogenesis
4914	Progesterone-mediated oocyte maturation	IGF1R	GO:0045768	positive regulation of anti-apoptosis
4914	Progesterone-mediated oocyte maturation	IGF1R	GO:0030010	establishment of cell polarity
4914	Progesterone-mediated oocyte maturation	IGF1R	GO:0048009	insulin-like growth factor receptor signaling pathway
4914	Progesterone-mediated oocyte maturation	IGF1R	GO:0007165	signal transduction
4914	Progesterone-mediated oocyte maturation	IGF1R	GO:0030335	positive regulation of cell migration
4914	Progesterone-mediated oocyte maturation	CDC25A	GO:0000082	G1/S transition of mitotic cell cycle
4914	Progesterone-mediated oocyte maturation	CDC25A	GO:0000075	cell cycle checkpoint
4914	Progesterone-mediated oocyte maturation	CDC25A	GO:0000079	regulation of cyclin-dependent protein kinase activity
4914	Progesterone-mediated oocyte maturation	CDC25A	GO:0000278	mitotic cell cycle
4914	Progesterone-mediated oocyte maturation	CDC25A	GO:0007067	mitosis
4914	Progesterone-mediated oocyte maturation	CDC25A	GO:0000086	G2/M transition of mitotic cell cycle
4914	Progesterone-mediated oocyte maturation	CDC25A	GO:0051301	cell division
4914	Progesterone-mediated oocyte maturation	CDC25B	GO:0035335	peptidyl-tyrosine dephosphorylation
4914	Progesterone-mediated oocyte maturation	CDC25B	GO:0000086	G2/M transition of mitotic cell cycle
4914	Progesterone-mediated oocyte maturation	CDC25B	GO:0000278	mitotic cell cycle
4914	Progesterone-mediated oocyte maturation	CDC25B	GO:0007067	mitosis
4914	Progesterone-mediated oocyte maturation	CDC25B	GO:0008284	positive regulation of cell proliferation
4914	Progesterone-mediated oocyte maturation	CDC25B	GO:0051301	cell division
4914	Progesterone-mediated oocyte maturation	ADCY7	GO:0055085	transmembrane transport
4914	Progesterone-mediated oocyte maturation	ADCY7	GO:0048011	nerve growth factor receptor signaling pathway
4914	Progesterone-mediated oocyte maturation	ADCY7	GO:0035556	intracellular signal transduction
4914	Progesterone-mediated oocyte maturation	ADCY7	GO:0007268	synaptic transmission
4350	TGF-beta signaling pathway	SMAD7	GO:0051444	negative regulation of ubiquitin-protein ligase activity
4350	TGF-beta signaling pathway	SMAD7	GO:0050821	protein stabilization
4350	TGF-beta signaling pathway	SMAD7	GO:0030509	BMP signaling pathway
4350	TGF-beta signaling pathway	SMAD7	GO:0007179	transforming growth factor beta receptor signaling pathway
4350	TGF-beta signaling pathway	SMAD7	GO:0031397	negative regulation of protein ubiquitination
4350	TGF-beta signaling pathway	SMAD7	GO:0045768	positive regulation of anti-apoptosis
4350	TGF-beta signaling pathway	SMAD7	GO:0000122	negative regulation of transcription from RNA polymerase II promoter
4350	TGF-beta signaling pathway	SMAD7	GO:0035556	intracellular signal transduction
4350	TGF-beta signaling pathway	SMAD7	GO:0045892	negative regulation of transcription, DNA-dependent
4350	TGF-beta signaling pathway	SMAD7	GO:0030336	negative regulation of cell migration
4350	TGF-beta signaling pathway	SMAD5	GO:0007165	signal transduction
4350	TGF-beta signaling pathway	SMAD5	GO:0045893	positive regulation of transcription, DNA-dependent
4350	TGF-beta signaling pathway	SMAD5	GO:0007179	transforming growth factor beta receptor signaling pathway
4350	TGF-beta signaling pathway	SMAD5	GO:0009880	embryonic pattern specification
4350	TGF-beta signaling pathway	SMAD5	GO:0030509	BMP signaling pathway
4350	TGF-beta signaling pathway	SMAD3	GO:0001947	heart looping
4350	TGF-beta signaling pathway	SMAD3	GO:0050821	protein stabilization
4350	TGF-beta signaling pathway	SMAD3	GO:0045944	positive regulation of transcription from RNA polymerase II promoter
4350	TGF-beta signaling pathway	SMAD3	GO:0090263	positive regulation of canonical Wnt receptor signaling pathway
4350	TGF-beta signaling pathway	SMAD3	GO:0050678	regulation of epithelial cell proliferation
4350	TGF-beta signaling pathway	SMAD3	GO:0007050	cell cycle arrest
4350	TGF-beta signaling pathway	SMAD3	GO:0051496	positive regulation of stress fiber assembly
4350	TGF-beta signaling pathway	SMAD3	GO:0051894	positive regulation of focal adhesion assembly
4350	TGF-beta signaling pathway	SMAD3	GO:0030501	positive regulation of bone mineralization
4350	TGF-beta signaling pathway	SMAD3	GO:0000122	negative regulation of transcription from RNA polymerase II promoter
4350	TGF-beta signaling pathway	SMAD3	GO:0045893	positive regulation of transcription, DNA-dependent
4350	TGF-beta signaling pathway	SMAD3	GO:0009880	embryonic pattern specification
4350	TGF-beta signaling pathway	SMAD3	GO:0001756	somitogenesis
4350	TGF-beta signaling pathway	SMAD3	GO:0007492	endoderm development
4350	TGF-beta signaling pathway	SMAD3	GO:0043066	negative regulation of apoptosis
4350	TGF-beta signaling pathway	SMAD3	GO:0007179	transforming growth factor beta receptor signaling pathway
4350	TGF-beta signaling pathway	SMAD3	GO:0008285	negative regulation of cell proliferation
4350	TGF-beta signaling pathway	SMAD3	GO:0006810	transport
4350	TGF-beta signaling pathway	SMAD3	GO:0010694	positive regulation of alkaline phosphatase activity
4350	TGF-beta signaling pathway	SMAD3	GO:0050927	positive regulation of positive chemotaxis
4350	TGF-beta signaling pathway	SMAD3	GO:0030335	positive regulation of cell migration
4350	TGF-beta signaling pathway	SMAD3	GO:0001889	liver development
4350	TGF-beta signaling pathway	RPS6KB1	GO:0009408	response to heat
4350	TGF-beta signaling pathway	RPS6KB1	GO:0008286	insulin receptor signaling pathway
4350	TGF-beta signaling pathway	RPS6KB1	GO:0007049	cell cycle
4350	TGF-beta signaling pathway	RPS6KB1	GO:0032868	response to insulin stimulus
4350	TGF-beta signaling pathway	RPS6KB1	GO:0007281	germ cell development
4350	TGF-beta signaling pathway	RPS6KB1	GO:0000082	G1/S transition of mitotic cell cycle
4350	TGF-beta signaling pathway	RPS6KB1	GO:0009749	response to glucose stimulus
4350	TGF-beta signaling pathway	RPS6KB1	GO:0043066	negative regulation of apoptosis
4350	TGF-beta signaling pathway	RPS6KB1	GO:0042493	response to drug
4350	TGF-beta signaling pathway	RPS6KB1	GO:0045948	positive regulation of translational initiation
4350	TGF-beta signaling pathway	RPS6KB1	GO:0033574	response to testosterone stimulus
4350	TGF-beta signaling pathway	RPS6KB1	GO:0046627	negative regulation of insulin receptor signaling pathway
4350	TGF-beta signaling pathway	RPS6KB1	GO:0007165	signal transduction
4350	TGF-beta signaling pathway	ACVR2A	GO:0030509	BMP signaling pathway
4350	TGF-beta signaling pathway	ACVR2A	GO:0032927	positive regulation of activin receptor signaling pathway
4350	TGF-beta signaling pathway	ACVR2A	GO:0007368	determination of left/right symmetry
4350	TGF-beta signaling pathway	ACVR2A	GO:0045669	positive regulation of osteoblast differentiation
4350	TGF-beta signaling pathway	ACVR2A	GO:0007178	transmembrane receptor protein serine/threonine kinase signaling pathway
4350	TGF-beta signaling pathway	ACVR2A	GO:0030501	positive regulation of bone mineralization
4350	TGF-beta signaling pathway	ACVR2B	GO:0042475	odontogenesis of dentine-containing tooth
4350	TGF-beta signaling pathway	ACVR2B	GO:0032927	positive regulation of activin receptor signaling pathway
4350	TGF-beta signaling pathway	ACVR2B	GO:0007165	signal transduction
4350	TGF-beta signaling pathway	ACVR2B	GO:0045669	positive regulation of osteoblast differentiation
4350	TGF-beta signaling pathway	ACVR2B	GO:0035265	organ growth
4350	TGF-beta signaling pathway	ACVR2B	GO:0030501	positive regulation of bone mineralization
4350	TGF-beta signaling pathway	ACVR2B	GO:0001822	kidney development
4350	TGF-beta signaling pathway	ACVR2B	GO:0007389	pattern specification process
4350	TGF-beta signaling pathway	ACVR2B	GO:0007178	transmembrane receptor protein serine/threonine kinase signaling pathway
4350	TGF-beta signaling pathway	ACVR2B	GO:0009749	response to glucose stimulus
4350	TGF-beta signaling pathway	ACVR2B	GO:0007368	determination of left/right symmetry
4350	TGF-beta signaling pathway	ACVR2B	GO:0030509	BMP signaling pathway
4350	TGF-beta signaling pathway	ACVR2B	GO:0006355	regulation of transcription, DNA-dependent
4350	TGF-beta signaling pathway	ACVR2B	GO:0031016	pancreas development
4350	TGF-beta signaling pathway	BMP8A	GO:0007275	multicellular organismal development
4350	TGF-beta signaling pathway	BMP8A	GO:0030154	cell differentiation
4115	p53 signaling pathway	CCNE1	GO:0051301	cell division
4115	p53 signaling pathway	CCNE1	GO:0000079	regulation of cyclin-dependent protein kinase activity
4115	p53 signaling pathway	CCNE1	GO:0045893	positive regulation of transcription, DNA-dependent
4115	p53 signaling pathway	CCNE1	GO:0045597	positive regulation of cell differentiation
4115	p53 signaling pathway	CCNE1	GO:0001547	antral ovarian follicle growth
4115	p53 signaling pathway	CCNE1	GO:0032355	response to estradiol stimulus
4115	p53 signaling pathway	CCNE1	GO:0000278	mitotic cell cycle
4115	p53 signaling pathway	CCNE1	GO:0016055	Wnt receptor signaling pathway
4115	p53 signaling pathway	CCNE1	GO:0000082	G1/S transition of mitotic cell cycle
4115	p53 signaling pathway	CCNE1	GO:0001889	liver development
4115	p53 signaling pathway	CCNE1	GO:0042493	response to drug
4115	p53 signaling pathway	SESN1	GO:0008285	negative regulation of cell proliferation
4115	p53 signaling pathway	SESN1	GO:0006974	response to DNA damage stimulus
4115	p53 signaling pathway	SESN1	GO:0007050	cell cycle arrest
4115	p53 signaling pathway	CCND3	GO:0051726	regulation of cell cycle
4115	p53 signaling pathway	CCND3	GO:0045737	positive regulation of cyclin-dependent protein kinase activity
4115	p53 signaling pathway	CCND3	GO:0007165	signal transduction
4115	p53 signaling pathway	CCND3	GO:0051301	cell division
4115	p53 signaling pathway	CCND2	GO:0007283	spermatogenesis
4115	p53 signaling pathway	CCND2	GO:0051301	cell division
4115	p53 signaling pathway	CCND2	GO:0032869	cellular response to insulin stimulus
4115	p53 signaling pathway	CCND2	GO:0032355	response to estradiol stimulus
4115	p53 signaling pathway	CCND2	GO:0001889	liver development
4115	p53 signaling pathway	CCND2	GO:0045737	positive regulation of cyclin-dependent protein kinase activity
4115	p53 signaling pathway	CCND2	GO:0045664	regulation of neuron differentiation
4115	p53 signaling pathway	CCND2	GO:0033574	response to testosterone stimulus
4115	p53 signaling pathway	CCND2	GO:0043434	response to peptide hormone stimulus
4115	p53 signaling pathway	SIAH1	GO:0007399	nervous system development
4115	p53 signaling pathway	SIAH1	GO:0006508	proteolysis
4115	p53 signaling pathway	SIAH1	GO:0007049	cell cycle
4115	p53 signaling pathway	SIAH1	GO:0006915	apoptosis
4115	p53 signaling pathway	SIAH1	GO:0007411	axon guidance
4115	p53 signaling pathway	SIAH1	GO:0007275	multicellular organismal development
4115	p53 signaling pathway	SIAH1	GO:0007283	spermatogenesis
4115	p53 signaling pathway	SIAH1	GO:0009653	anatomical structure morphogenesis
4115	p53 signaling pathway	SIAH1	GO:0042787	protein ubiquitination involved in ubiquitin-dependent protein catabolic process
4115	p53 signaling pathway	SIAH1	GO:0030154	cell differentiation
4115	p53 signaling pathway	SIAH1	GO:0030163	protein catabolic process
4115	p53 signaling pathway	CHEK1	GO:0000075	cell cycle checkpoint
4115	p53 signaling pathway	CHEK1	GO:0000086	G2/M transition of mitotic cell cycle
4115	p53 signaling pathway	CHEK1	GO:0007049	cell cycle
4115	p53 signaling pathway	PPM1D	GO:0000086	G2/M transition of mitotic cell cycle
4115	p53 signaling pathway	PPM1D	GO:0008285	negative regulation of cell proliferation
4115	p53 signaling pathway	PPM1D	GO:0007049	cell cycle
5220	Chronic myeloid leukemia	MAP2K1	GO:0048011	nerve growth factor receptor signaling pathway
5220	Chronic myeloid leukemia	MAP2K1	GO:0000187	activation of MAPK activity
5220	Chronic myeloid leukemia	MAP2K1	GO:0002755	MyD88-dependent toll-like receptor signaling pathway
5220	Chronic myeloid leukemia	MAP2K1	GO:0007165	signal transduction
5220	Chronic myeloid leukemia	MAP2K1	GO:0034138	toll-like receptor 3 signaling pathway
5220	Chronic myeloid leukemia	MAP2K1	GO:0008285	negative regulation of cell proliferation
5220	Chronic myeloid leukemia	MAP2K1	GO:0002756	MyD88-independent toll-like receptor signaling pathway
5220	Chronic myeloid leukemia	MAP2K1	GO:0007411	axon guidance
5220	Chronic myeloid leukemia	MAP2K1	GO:0034134	toll-like receptor 2 signaling pathway
5220	Chronic myeloid leukemia	MAP2K1	GO:0034142	toll-like receptor 4 signaling pathway
5220	Chronic myeloid leukemia	MAP2K1	GO:0030182	neuron differentiation
5220	Chronic myeloid leukemia	MAP2K1	GO:0008286	insulin receptor signaling pathway
5220	Chronic myeloid leukemia	MAP2K1	GO:0046579	positive regulation of Ras protein signal transduction
5220	Chronic myeloid leukemia	MAP2K1	GO:0030335	positive regulation of cell migration
5220	Chronic myeloid leukemia	MAP2K1	GO:0034130	toll-like receptor 1 signaling pathway
5220	Chronic myeloid leukemia	MAP2K1	GO:0008063	Toll signaling pathway
5220	Chronic myeloid leukemia	MAP2K1	GO:0002224	toll-like receptor signaling pathway
5220	Chronic myeloid leukemia	MAP2K1	GO:0007067	mitosis
5220	Chronic myeloid leukemia	MAP2K1	GO:0048812	neuron projection morphogenesis
5220	Chronic myeloid leukemia	MAP2K1	GO:0051403	stress-activated MAPK cascade
5220	Chronic myeloid leukemia	MAP2K1	GO:0007050	cell cycle arrest
5220	Chronic myeloid leukemia	MAP2K1	GO:0045597	positive regulation of cell differentiation
5220	Chronic myeloid leukemia	AKT3	GO:0000002	mitochondrial genome maintenance
5220	Chronic myeloid leukemia	AKT3	GO:0007165	signal transduction
5220	Chronic myeloid leukemia	CRKL	GO:0035556	intracellular signal transduction
5220	Chronic myeloid leukemia	CRKL	GO:0001568	blood vessel development
5220	Chronic myeloid leukemia	CRKL	GO:0007389	pattern specification process
5220	Chronic myeloid leukemia	BCR	GO:0030336	negative regulation of cell migration
5220	Chronic myeloid leukemia	BCR	GO:0030036	actin cytoskeleton organization
5220	Chronic myeloid leukemia	BCR	GO:0007165	signal transduction
5220	Chronic myeloid leukemia	BCR	GO:0051726	regulation of cell cycle
5220	Chronic myeloid leukemia	SMAD3	GO:0001947	heart looping
5220	Chronic myeloid leukemia	SMAD3	GO:0050821	protein stabilization
5220	Chronic myeloid leukemia	SMAD3	GO:0045944	positive regulation of transcription from RNA polymerase II promoter
5220	Chronic myeloid leukemia	SMAD3	GO:0090263	positive regulation of canonical Wnt receptor signaling pathway
5220	Chronic myeloid leukemia	SMAD3	GO:0050678	regulation of epithelial cell proliferation
5220	Chronic myeloid leukemia	SMAD3	GO:0007050	cell cycle arrest
5220	Chronic myeloid leukemia	SMAD3	GO:0051496	positive regulation of stress fiber assembly
5220	Chronic myeloid leukemia	SMAD3	GO:0051894	positive regulation of focal adhesion assembly
5220	Chronic myeloid leukemia	SMAD3	GO:0030501	positive regulation of bone mineralization
5220	Chronic myeloid leukemia	SMAD3	GO:0000122	negative regulation of transcription from RNA polymerase II promoter
5220	Chronic myeloid leukemia	SMAD3	GO:0045893	positive regulation of transcription, DNA-dependent
5220	Chronic myeloid leukemia	SMAD3	GO:0009880	embryonic pattern specification
5220	Chronic myeloid leukemia	SMAD3	GO:0001756	somitogenesis
5220	Chronic myeloid leukemia	SMAD3	GO:0007492	endoderm development
5220	Chronic myeloid leukemia	SMAD3	GO:0043066	negative regulation of apoptosis
5220	Chronic myeloid leukemia	SMAD3	GO:0007179	transforming growth factor beta receptor signaling pathway
5220	Chronic myeloid leukemia	SMAD3	GO:0008285	negative regulation of cell proliferation
5220	Chronic myeloid leukemia	SMAD3	GO:0006810	transport
5220	Chronic myeloid leukemia	SMAD3	GO:0010694	positive regulation of alkaline phosphatase activity
5220	Chronic myeloid leukemia	SMAD3	GO:0050927	positive regulation of positive chemotaxis
5220	Chronic myeloid leukemia	SMAD3	GO:0030335	positive regulation of cell migration
5220	Chronic myeloid leukemia	SMAD3	GO:0001889	liver development
5220	Chronic myeloid leukemia	E2F3	GO:0008284	positive regulation of cell proliferation
5220	Chronic myeloid leukemia	E2F3	GO:0000080	G1 phase of mitotic cell cycle
5220	Chronic myeloid leukemia	E2F3	GO:0006355	regulation of transcription, DNA-dependent
5220	Chronic myeloid leukemia	E2F3	GO:0045893	positive regulation of transcription, DNA-dependent
5220	Chronic myeloid leukemia	E2F3	GO:0000278	mitotic cell cycle
5220	Chronic myeloid leukemia	E2F3	GO:0006367	transcription initiation from RNA polymerase II promoter
5220	Chronic myeloid leukemia	IKBKB	GO:0043122	regulation of I-kappaB kinase/NF-kappaB cascade
5220	Chronic myeloid leukemia	IKBKB	GO:0034130	toll-like receptor 1 signaling pathway
5220	Chronic myeloid leukemia	IKBKB	GO:0034134	toll-like receptor 2 signaling pathway
5220	Chronic myeloid leukemia	IKBKB	GO:0002755	MyD88-dependent toll-like receptor signaling pathway
5220	Chronic myeloid leukemia	IKBKB	GO:0034138	toll-like receptor 3 signaling pathway
5220	Chronic myeloid leukemia	IKBKB	GO:0006916	anti-apoptosis
5220	Chronic myeloid leukemia	IKBKB	GO:0002224	toll-like receptor signaling pathway
5220	Chronic myeloid leukemia	IKBKB	GO:0042493	response to drug
5220	Chronic myeloid leukemia	IKBKB	GO:0002756	MyD88-independent toll-like receptor signaling pathway
5220	Chronic myeloid leukemia	IKBKB	GO:0009615	response to virus
5220	Chronic myeloid leukemia	IKBKB	GO:0034142	toll-like receptor 4 signaling pathway
5220	Chronic myeloid leukemia	IKBKB	GO:0008063	Toll signaling pathway
5220	Chronic myeloid leukemia	IKBKB	GO:0048011	nerve growth factor receptor signaling pathway
5220	Chronic myeloid leukemia	IKBKB	GO:0045893	positive regulation of transcription, DNA-dependent
4360	Axon guidance	SEMA5B	GO:0007399	nervous system development
4360	Axon guidance	SEMA5B	GO:0007275	multicellular organismal development
4360	Axon guidance	SEMA5B	GO:0030154	cell differentiation
4360	Axon guidance	EPHA1	GO:0018108	peptidyl-tyrosine phosphorylation
4360	Axon guidance	EPHA1	GO:0007155	cell adhesion
4360	Axon guidance	EPHA1	GO:0051496	positive regulation of stress fiber assembly
4360	Axon guidance	EPHA1	GO:0030336	negative regulation of cell migration
4360	Axon guidance	EPHA1	GO:0008284	positive regulation of cell proliferation
4360	Axon guidance	EPHA1	GO:0030335	positive regulation of cell migration
4360	Axon guidance	EPHA7	GO:0007275	multicellular organismal development
4360	Axon guidance	EPHA7	GO:0048013	ephrin receptor signaling pathway
4360	Axon guidance	EPHA7	GO:0022407	regulation of cell-cell adhesion
4360	Axon guidance	EPHA7	GO:0050919	negative chemotaxis
4360	Axon guidance	EPHA7	GO:0007411	axon guidance
4360	Axon guidance	SEMA6D	GO:0030154	cell differentiation
4360	Axon guidance	SEMA6D	GO:0007399	nervous system development
4360	Axon guidance	SEMA6D	GO:0007411	axon guidance
4360	Axon guidance	SEMA6D	GO:0007275	multicellular organismal development
4360	Axon guidance	SEMA3D	GO:0007399	nervous system development
4360	Axon guidance	SEMA3D	GO:0007275	multicellular organismal development
4360	Axon guidance	SEMA3D	GO:0030154	cell differentiation
4360	Axon guidance	SEMA3A	GO:0050919	negative chemotaxis
4360	Axon guidance	SEMA3A	GO:0048843	negative regulation of axon extension involved in axon guidance
4360	Axon guidance	SEMA3A	GO:0071526	semaphorin-plexin signaling pathway
4360	Axon guidance	SEMA3A	GO:0007399	nervous system development
4360	Axon guidance	SEMA3A	GO:0030154	cell differentiation
4360	Axon guidance	SEMA3A	GO:0006915	apoptosis
4360	Axon guidance	SEMA3A	GO:0007411	axon guidance
4360	Axon guidance	SEMA3A	GO:0007275	multicellular organismal development
4360	Axon guidance	GNAI3	GO:0006810	transport
4360	Axon guidance	GNAI3	GO:0007049	cell cycle
4360	Axon guidance	GNAI3	GO:0007268	synaptic transmission
4360	Axon guidance	GNAI3	GO:0007165	signal transduction
4360	Axon guidance	GNAI3	GO:0051301	cell division
4360	Axon guidance	SRGAP3	GO:0007165	signal transduction
4360	Axon guidance	PLXNA2	GO:0007411	axon guidance
4360	Axon guidance	PLXNA2	GO:0001756	somitogenesis
4360	Axon guidance	PLXNA2	GO:0007275	multicellular organismal development
4360	Axon guidance	PLXNA2	GO:0021915	neural tube development
4120	Ubiquitin mediated proteolysis	FBXW7	GO:0044419	interspecies interaction between organisms
4120	Ubiquitin mediated proteolysis	FBXW7	GO:0016567	protein ubiquitination
4120	Ubiquitin mediated proteolysis	FBXW7	GO:0007219	Notch signaling pathway
4120	Ubiquitin mediated proteolysis	FBXW7	GO:0050821	protein stabilization
4120	Ubiquitin mediated proteolysis	BTRC	GO:0016567	protein ubiquitination
4120	Ubiquitin mediated proteolysis	BTRC	GO:0016032	viral reproduction
4120	Ubiquitin mediated proteolysis	BTRC	GO:0045892	negative regulation of transcription, DNA-dependent
4120	Ubiquitin mediated proteolysis	BTRC	GO:0007165	signal transduction
4120	Ubiquitin mediated proteolysis	BTRC	GO:0000278	mitotic cell cycle
4120	Ubiquitin mediated proteolysis	BTRC	GO:0061136	regulation of proteasomal protein catabolic process
4120	Ubiquitin mediated proteolysis	BTRC	GO:0030163	protein catabolic process
4120	Ubiquitin mediated proteolysis	BTRC	GO:0044419	interspecies interaction between organisms
4120	Ubiquitin mediated proteolysis	BTRC	GO:0051726	regulation of cell cycle
4120	Ubiquitin mediated proteolysis	BTRC	GO:0060444	branching involved in mammary gland duct morphogenesis
4120	Ubiquitin mediated proteolysis	BTRC	GO:0043122	regulation of I-kappaB kinase/NF-kappaB cascade
4120	Ubiquitin mediated proteolysis	BTRC	GO:0006511	ubiquitin-dependent protein catabolic process
4120	Ubiquitin mediated proteolysis	BTRC	GO:0045893	positive regulation of transcription, DNA-dependent
4120	Ubiquitin mediated proteolysis	BTRC	GO:0016055	Wnt receptor signaling pathway
4120	Ubiquitin mediated proteolysis	UBE4A	GO:0006511	ubiquitin-dependent protein catabolic process
4120	Ubiquitin mediated proteolysis	CUL2	GO:0000082	G1/S transition of mitotic cell cycle
4120	Ubiquitin mediated proteolysis	CUL2	GO:0008285	negative regulation of cell proliferation
4120	Ubiquitin mediated proteolysis	CUL2	GO:0044419	interspecies interaction between organisms
4120	Ubiquitin mediated proteolysis	CUL2	GO:0006511	ubiquitin-dependent protein catabolic process
4120	Ubiquitin mediated proteolysis	CUL2	GO:0007050	cell cycle arrest
4120	Ubiquitin mediated proteolysis	CUL2	GO:0030163	protein catabolic process
4120	Ubiquitin mediated proteolysis	UBE4B	GO:0006915	apoptosis
4120	Ubiquitin mediated proteolysis	UBE4B	GO:0031175	neuron projection development
4120	Ubiquitin mediated proteolysis	UBE4B	GO:0042787	protein ubiquitination involved in ubiquitin-dependent protein catabolic process
4120	Ubiquitin mediated proteolysis	SIAH1	GO:0007399	nervous system development
4120	Ubiquitin mediated proteolysis	SIAH1	GO:0006508	proteolysis
4120	Ubiquitin mediated proteolysis	SIAH1	GO:0007049	cell cycle
4120	Ubiquitin mediated proteolysis	SIAH1	GO:0006915	apoptosis
4120	Ubiquitin mediated proteolysis	SIAH1	GO:0007411	axon guidance
4120	Ubiquitin mediated proteolysis	SIAH1	GO:0007275	multicellular organismal development
4120	Ubiquitin mediated proteolysis	SIAH1	GO:0007283	spermatogenesis
4120	Ubiquitin mediated proteolysis	SIAH1	GO:0009653	anatomical structure morphogenesis
4120	Ubiquitin mediated proteolysis	SIAH1	GO:0042787	protein ubiquitination involved in ubiquitin-dependent protein catabolic process
4120	Ubiquitin mediated proteolysis	SIAH1	GO:0030154	cell differentiation
4120	Ubiquitin mediated proteolysis	SIAH1	GO:0030163	protein catabolic process
4120	Ubiquitin mediated proteolysis	CDC23	GO:0000080	G1 phase of mitotic cell cycle
4120	Ubiquitin mediated proteolysis	CDC23	GO:0007067	mitosis
4120	Ubiquitin mediated proteolysis	CDC23	GO:0000075	cell cycle checkpoint
4120	Ubiquitin mediated proteolysis	CDC23	GO:0000278	mitotic cell cycle
4120	Ubiquitin mediated proteolysis	CDC23	GO:0007096	regulation of exit from mitosis
4120	Ubiquitin mediated proteolysis	CDC23	GO:0006511	ubiquitin-dependent protein catabolic process
4120	Ubiquitin mediated proteolysis	CDC23	GO:0007049	cell cycle
4120	Ubiquitin mediated proteolysis	CDC23	GO:0016567	protein ubiquitination
4120	Ubiquitin mediated proteolysis	CDC23	GO:0051301	cell division
4144	Endocytosis	RET	GO:0007399	nervous system development
4144	Endocytosis	RET	GO:0001838	embryonic epithelial tube formation
4144	Endocytosis	RET	GO:0071300	cellular response to retinoic acid
4144	Endocytosis	RET	GO:0045893	positive regulation of transcription, DNA-dependent
4144	Endocytosis	RET	GO:0007165	signal transduction
4144	Endocytosis	RET	GO:0007156	homophilic cell adhesion
4144	Endocytosis	PDCD6IP	GO:0044419	interspecies interaction between organisms
4144	Endocytosis	PDCD6IP	GO:0051301	cell division
4144	Endocytosis	PDCD6IP	GO:0007049	cell cycle
4144	Endocytosis	PDCD6IP	GO:0015031	protein transport
4144	Endocytosis	PDCD6IP	GO:0006915	apoptosis
4144	Endocytosis	VPS4A	GO:0007049	cell cycle
4144	Endocytosis	VPS4A	GO:0015031	protein transport
4144	Endocytosis	SH3GL2	GO:0007165	signal transduction
4144	Endocytosis	SH3GL2	GO:0007417	central nervous system development
4144	Endocytosis	SH3GL2	GO:0048488	synaptic vesicle endocytosis
4144	Endocytosis	SH3GL2	GO:0007411	axon guidance
4144	Endocytosis	SH3GL2	GO:0048011	nerve growth factor receptor signaling pathway
4144	Endocytosis	RNF41	GO:0006915	apoptosis
4144	Endocytosis	SMAD7	GO:0051444	negative regulation of ubiquitin-protein ligase activity
4144	Endocytosis	SMAD7	GO:0050821	protein stabilization
4144	Endocytosis	SMAD7	GO:0030509	BMP signaling pathway
4144	Endocytosis	SMAD7	GO:0007179	transforming growth factor beta receptor signaling pathway
4144	Endocytosis	SMAD7	GO:0031397	negative regulation of protein ubiquitination
4144	Endocytosis	SMAD7	GO:0045768	positive regulation of anti-apoptosis
4144	Endocytosis	SMAD7	GO:0000122	negative regulation of transcription from RNA polymerase II promoter
4144	Endocytosis	SMAD7	GO:0035556	intracellular signal transduction
4144	Endocytosis	SMAD7	GO:0045892	negative regulation of transcription, DNA-dependent
4144	Endocytosis	SMAD7	GO:0030336	negative regulation of cell migration
4144	Endocytosis	SMAD3	GO:0001947	heart looping
4144	Endocytosis	SMAD3	GO:0050821	protein stabilization
4144	Endocytosis	SMAD3	GO:0045944	positive regulation of transcription from RNA polymerase II promoter
4144	Endocytosis	SMAD3	GO:0090263	positive regulation of canonical Wnt receptor signaling pathway
4144	Endocytosis	SMAD3	GO:0050678	regulation of epithelial cell proliferation
4144	Endocytosis	SMAD3	GO:0007050	cell cycle arrest
4144	Endocytosis	SMAD3	GO:0051496	positive regulation of stress fiber assembly
4144	Endocytosis	SMAD3	GO:0051894	positive regulation of focal adhesion assembly
4144	Endocytosis	SMAD3	GO:0030501	positive regulation of bone mineralization
4144	Endocytosis	SMAD3	GO:0000122	negative regulation of transcription from RNA polymerase II promoter
4144	Endocytosis	SMAD3	GO:0045893	positive regulation of transcription, DNA-dependent
4144	Endocytosis	SMAD3	GO:0009880	embryonic pattern specification
4144	Endocytosis	SMAD3	GO:0001756	somitogenesis
4144	Endocytosis	SMAD3	GO:0007492	endoderm development
4144	Endocytosis	SMAD3	GO:0043066	negative regulation of apoptosis
4144	Endocytosis	SMAD3	GO:0007179	transforming growth factor beta receptor signaling pathway
4144	Endocytosis	SMAD3	GO:0008285	negative regulation of cell proliferation
4144	Endocytosis	SMAD3	GO:0006810	transport
4144	Endocytosis	SMAD3	GO:0010694	positive regulation of alkaline phosphatase activity
4144	Endocytosis	SMAD3	GO:0050927	positive regulation of positive chemotaxis
4144	Endocytosis	SMAD3	GO:0030335	positive regulation of cell migration
4144	Endocytosis	SMAD3	GO:0001889	liver development
4144	Endocytosis	KDR	GO:0001525	angiogenesis
4144	Endocytosis	KDR	GO:0030335	positive regulation of cell migration
4144	Endocytosis	KDR	GO:0051894	positive regulation of focal adhesion assembly
4144	Endocytosis	KDR	GO:0007275	multicellular organismal development
4144	Endocytosis	KDR	GO:0048010	vascular endothelial growth factor receptor signaling pathway
4144	Endocytosis	KDR	GO:0018108	peptidyl-tyrosine phosphorylation
4144	Endocytosis	KDR	GO:0002053	positive regulation of mesenchymal cell proliferation
4144	Endocytosis	KDR	GO:0050927	positive regulation of positive chemotaxis
4144	Endocytosis	KDR	GO:0008284	positive regulation of cell proliferation
4144	Endocytosis	KDR	GO:0048754	branching morphogenesis of a tube
4144	Endocytosis	KDR	GO:0043066	negative regulation of apoptosis
4144	Endocytosis	KDR	GO:0043410	positive regulation of MAPKKK cascade
4144	Endocytosis	KDR	GO:0044419	interspecies interaction between organisms
4144	Endocytosis	KDR	GO:0007169	transmembrane receptor protein tyrosine kinase signaling pathway
4144	Endocytosis	IGF1R	GO:0007169	transmembrane receptor protein tyrosine kinase signaling pathway
4144	Endocytosis	IGF1R	GO:0043410	positive regulation of MAPKKK cascade
4144	Endocytosis	IGF1R	GO:0031175	neuron projection development
4144	Endocytosis	IGF1R	GO:0008286	insulin receptor signaling pathway
4144	Endocytosis	IGF1R	GO:0008284	positive regulation of cell proliferation
4144	Endocytosis	IGF1R	GO:0006916	anti-apoptosis
4144	Endocytosis	IGF1R	GO:0007409	axonogenesis
4144	Endocytosis	IGF1R	GO:0045768	positive regulation of anti-apoptosis
4144	Endocytosis	IGF1R	GO:0030010	establishment of cell polarity
4144	Endocytosis	IGF1R	GO:0048009	insulin-like growth factor receptor signaling pathway
4144	Endocytosis	IGF1R	GO:0007165	signal transduction
4144	Endocytosis	IGF1R	GO:0030335	positive regulation of cell migration
4144	Endocytosis	RAB11FIP5	GO:0015031	protein transport
4144	Endocytosis	RAB11FIP2	GO:0015031	protein transport
4144	Endocytosis	RAB11FIP2	GO:0030010	establishment of cell polarity
4340	Hedgehog signaling pathway	BMP8A	GO:0007275	multicellular organismal development
4340	Hedgehog signaling pathway	BMP8A	GO:0030154	cell differentiation
4340	Hedgehog signaling pathway	IHH	GO:0048074	negative regulation of eye pigmentation
4340	Hedgehog signaling pathway	IHH	GO:0060220	camera-type eye photoreceptor cell fate commitment
4340	Hedgehog signaling pathway	IHH	GO:0001947	heart looping
4340	Hedgehog signaling pathway	IHH	GO:0050679	positive regulation of epithelial cell proliferation
4340	Hedgehog signaling pathway	IHH	GO:0031016	pancreas development
4340	Hedgehog signaling pathway	IHH	GO:0001701	in utero embryonic development
4340	Hedgehog signaling pathway	IHH	GO:0003382	epithelial cell morphogenesis
4340	Hedgehog signaling pathway	IHH	GO:0016539	intein-mediated protein splicing
4340	Hedgehog signaling pathway	IHH	GO:0030704	vitelline membrane formation
4340	Hedgehog signaling pathway	IHH	GO:0043066	negative regulation of apoptosis
4340	Hedgehog signaling pathway	IHH	GO:0009968	negative regulation of signal transduction
4340	Hedgehog signaling pathway	IHH	GO:0006508	proteolysis
4340	Hedgehog signaling pathway	IHH	GO:0001649	osteoblast differentiation
4340	Hedgehog signaling pathway	IHH	GO:0009880	embryonic pattern specification
4340	Hedgehog signaling pathway	IHH	GO:0001569	patterning of blood vessels
4340	Hedgehog signaling pathway	IHH	GO:0001763	morphogenesis of a branching structure
4340	Hedgehog signaling pathway	IHH	GO:0003406	retinal pigment epithelium development
4340	Hedgehog signaling pathway	IHH	GO:0035264	multicellular organism growth
4340	Hedgehog signaling pathway	IHH	GO:0002053	positive regulation of mesenchymal cell proliferation
4340	Hedgehog signaling pathway	IHH	GO:0032355	response to estradiol stimulus
4340	Hedgehog signaling pathway	IHH	GO:0045944	positive regulation of transcription from RNA polymerase II promoter
4340	Hedgehog signaling pathway	BTRC	GO:0016567	protein ubiquitination
4340	Hedgehog signaling pathway	BTRC	GO:0016032	viral reproduction
4340	Hedgehog signaling pathway	BTRC	GO:0045892	negative regulation of transcription, DNA-dependent
4340	Hedgehog signaling pathway	BTRC	GO:0007165	signal transduction
4340	Hedgehog signaling pathway	BTRC	GO:0000278	mitotic cell cycle
4340	Hedgehog signaling pathway	BTRC	GO:0061136	regulation of proteasomal protein catabolic process
4340	Hedgehog signaling pathway	BTRC	GO:0030163	protein catabolic process
4340	Hedgehog signaling pathway	BTRC	GO:0044419	interspecies interaction between organisms
4340	Hedgehog signaling pathway	BTRC	GO:0051726	regulation of cell cycle
4340	Hedgehog signaling pathway	BTRC	GO:0060444	branching involved in mammary gland duct morphogenesis
4340	Hedgehog signaling pathway	BTRC	GO:0043122	regulation of I-kappaB kinase/NF-kappaB cascade
4340	Hedgehog signaling pathway	BTRC	GO:0006511	ubiquitin-dependent protein catabolic process
4340	Hedgehog signaling pathway	BTRC	GO:0045893	positive regulation of transcription, DNA-dependent
4340	Hedgehog signaling pathway	BTRC	GO:0016055	Wnt receptor signaling pathway
4340	Hedgehog signaling pathway	PTCH1	GO:0007165	signal transduction
4340	Hedgehog signaling pathway	PTCH1	GO:0040015	negative regulation of multicellular organism growth
4340	Hedgehog signaling pathway	PTCH1	GO:0001843	neural tube closure
4340	Hedgehog signaling pathway	PTCH1	GO:0042593	glucose homeostasis
4340	Hedgehog signaling pathway	PTCH1	GO:0007389	pattern specification process
4340	Hedgehog signaling pathway	PTCH1	GO:0007224	smoothened signaling pathway
4340	Hedgehog signaling pathway	PTCH1	GO:0001841	neural tube formation
4340	Hedgehog signaling pathway	WNT3A	GO:0060070	canonical Wnt receptor signaling pathway
4340	Hedgehog signaling pathway	WNT3A	GO:0070507	regulation of microtubule cytoskeleton organization
4340	Hedgehog signaling pathway	WNT3A	GO:0048843	negative regulation of axon extension involved in axon guidance
4340	Hedgehog signaling pathway	WNT3A	GO:0008284	positive regulation of cell proliferation
4340	Hedgehog signaling pathway	WNT3A	GO:0009798	axis specification
4340	Hedgehog signaling pathway	WNT3A	GO:0030890	positive regulation of B cell proliferation
4340	Hedgehog signaling pathway	WNT3A	GO:0007368	determination of left/right symmetry
4340	Hedgehog signaling pathway	WNT3A	GO:0045893	positive regulation of transcription, DNA-dependent
4340	Hedgehog signaling pathway	WNT3A	GO:0045944	positive regulation of transcription from RNA polymerase II promoter
4340	Hedgehog signaling pathway	WNT3A	GO:0021846	cell proliferation in forebrain
4340	Hedgehog signaling pathway	WNT3A	GO:0030182	neuron differentiation
4340	Hedgehog signaling pathway	WNT3A	GO:0060026	convergent extension
4340	Hedgehog signaling pathway	WNT3A	GO:0001649	osteoblast differentiation
4340	Hedgehog signaling pathway	WNT3A	GO:0070527	platelet aggregation
4340	Hedgehog signaling pathway	WNT3A	GO:0090263	positive regulation of canonical Wnt receptor signaling pathway
4340	Hedgehog signaling pathway	WNT3A	GO:0001947	heart looping
4340	Hedgehog signaling pathway	WNT3A	GO:0007411	axon guidance
4340	Hedgehog signaling pathway	WNT3A	GO:0034613	cellular protein localization
4340	Hedgehog signaling pathway	WNT3A	GO:0009653	anatomical structure morphogenesis
4340	Hedgehog signaling pathway	WNT3A	GO:0009880	embryonic pattern specification
4340	Hedgehog signaling pathway	WNT3A	GO:0007275	multicellular organismal development
4340	Hedgehog signaling pathway	WNT3A	GO:0001756	somitogenesis
4340	Hedgehog signaling pathway	WNT3A	GO:0007409	axonogenesis
4340	Hedgehog signaling pathway	WNT3A	GO:0045599	negative regulation of fat cell differentiation
4340	Hedgehog signaling pathway	WNT3A	GO:0021874	Wnt receptor signaling pathway involved in forebrain neuroblast division
4340	Hedgehog signaling pathway	WNT3A	GO:0071300	cellular response to retinoic acid
4340	Hedgehog signaling pathway	WNT3A	GO:0090245	axis elongation involved in somitogenesis
4340	Hedgehog signaling pathway	WNT4	GO:0009798	axis specification
4340	Hedgehog signaling pathway	WNT4	GO:0045892	negative regulation of transcription, DNA-dependent
4340	Hedgehog signaling pathway	WNT4	GO:0001838	embryonic epithelial tube formation
4340	Hedgehog signaling pathway	WNT4	GO:0045669	positive regulation of osteoblast differentiation
4340	Hedgehog signaling pathway	WNT4	GO:0045893	positive regulation of transcription, DNA-dependent
4340	Hedgehog signaling pathway	WNT4	GO:0090263	positive regulation of canonical Wnt receptor signaling pathway
4340	Hedgehog signaling pathway	WNT4	GO:0016055	Wnt receptor signaling pathway
4340	Hedgehog signaling pathway	WNT4	GO:0010629	negative regulation of gene expression
4340	Hedgehog signaling pathway	WNT4	GO:0007275	multicellular organismal development
4340	Hedgehog signaling pathway	WNT4	GO:0060070	canonical Wnt receptor signaling pathway
4340	Hedgehog signaling pathway	WNT4	GO:0030501	positive regulation of bone mineralization
4340	Hedgehog signaling pathway	WNT4	GO:0071560	cellular response to transforming growth factor beta stimulus
4340	Hedgehog signaling pathway	WNT4	GO:0001889	liver development
4340	Hedgehog signaling pathway	WNT4	GO:0001822	kidney development
4340	Hedgehog signaling pathway	WNT4	GO:0022407	regulation of cell-cell adhesion
4340	Hedgehog signaling pathway	WNT4	GO:0007492	endoderm development
4340	Hedgehog signaling pathway	WNT4	GO:0033077	T cell differentiation in thymus
5221	Acute myeloid leukemia	IKBKB	GO:0043122	regulation of I-kappaB kinase/NF-kappaB cascade
5221	Acute myeloid leukemia	IKBKB	GO:0034130	toll-like receptor 1 signaling pathway
5221	Acute myeloid leukemia	IKBKB	GO:0034134	toll-like receptor 2 signaling pathway
5221	Acute myeloid leukemia	IKBKB	GO:0002755	MyD88-dependent toll-like receptor signaling pathway
5221	Acute myeloid leukemia	IKBKB	GO:0034138	toll-like receptor 3 signaling pathway
5221	Acute myeloid leukemia	IKBKB	GO:0006916	anti-apoptosis
5221	Acute myeloid leukemia	IKBKB	GO:0002224	toll-like receptor signaling pathway
5221	Acute myeloid leukemia	IKBKB	GO:0042493	response to drug
5221	Acute myeloid leukemia	IKBKB	GO:0002756	MyD88-independent toll-like receptor signaling pathway
5221	Acute myeloid leukemia	IKBKB	GO:0009615	response to virus
5221	Acute myeloid leukemia	IKBKB	GO:0034142	toll-like receptor 4 signaling pathway
5221	Acute myeloid leukemia	IKBKB	GO:0008063	Toll signaling pathway
5221	Acute myeloid leukemia	IKBKB	GO:0048011	nerve growth factor receptor signaling pathway
5221	Acute myeloid leukemia	IKBKB	GO:0045893	positive regulation of transcription, DNA-dependent
5221	Acute myeloid leukemia	MAP2K1	GO:0048011	nerve growth factor receptor signaling pathway
5221	Acute myeloid leukemia	MAP2K1	GO:0000187	activation of MAPK activity
5221	Acute myeloid leukemia	MAP2K1	GO:0002755	MyD88-dependent toll-like receptor signaling pathway
5221	Acute myeloid leukemia	MAP2K1	GO:0007165	signal transduction
5221	Acute myeloid leukemia	MAP2K1	GO:0034138	toll-like receptor 3 signaling pathway
5221	Acute myeloid leukemia	MAP2K1	GO:0008285	negative regulation of cell proliferation
5221	Acute myeloid leukemia	MAP2K1	GO:0002756	MyD88-independent toll-like receptor signaling pathway
5221	Acute myeloid leukemia	MAP2K1	GO:0007411	axon guidance
5221	Acute myeloid leukemia	MAP2K1	GO:0034134	toll-like receptor 2 signaling pathway
5221	Acute myeloid leukemia	MAP2K1	GO:0034142	toll-like receptor 4 signaling pathway
5221	Acute myeloid leukemia	MAP2K1	GO:0030182	neuron differentiation
5221	Acute myeloid leukemia	MAP2K1	GO:0008286	insulin receptor signaling pathway
5221	Acute myeloid leukemia	MAP2K1	GO:0046579	positive regulation of Ras protein signal transduction
5221	Acute myeloid leukemia	MAP2K1	GO:0030335	positive regulation of cell migration
5221	Acute myeloid leukemia	MAP2K1	GO:0034130	toll-like receptor 1 signaling pathway
5221	Acute myeloid leukemia	MAP2K1	GO:0008063	Toll signaling pathway
5221	Acute myeloid leukemia	MAP2K1	GO:0002224	toll-like receptor signaling pathway
5221	Acute myeloid leukemia	MAP2K1	GO:0007067	mitosis
5221	Acute myeloid leukemia	MAP2K1	GO:0048812	neuron projection morphogenesis
5221	Acute myeloid leukemia	MAP2K1	GO:0051403	stress-activated MAPK cascade
5221	Acute myeloid leukemia	MAP2K1	GO:0007050	cell cycle arrest
5221	Acute myeloid leukemia	MAP2K1	GO:0045597	positive regulation of cell differentiation
5221	Acute myeloid leukemia	AKT3	GO:0000002	mitochondrial genome maintenance
5221	Acute myeloid leukemia	AKT3	GO:0007165	signal transduction
5221	Acute myeloid leukemia	PIM1	GO:0007275	multicellular organismal development
5221	Acute myeloid leukemia	PIM1	GO:0007049	cell cycle
5221	Acute myeloid leukemia	PIM1	GO:0043066	negative regulation of apoptosis
5221	Acute myeloid leukemia	FLT3	GO:0008285	negative regulation of cell proliferation
5221	Acute myeloid leukemia	FLT3	GO:0007169	transmembrane receptor protein tyrosine kinase signaling pathway
5221	Acute myeloid leukemia	FLT3	GO:0008284	positive regulation of cell proliferation
5221	Acute myeloid leukemia	FLT3	GO:0043410	positive regulation of MAPKKK cascade
5221	Acute myeloid leukemia	FLT3	GO:0030097	hemopoiesis
5221	Acute myeloid leukemia	FLT3	GO:0048010	vascular endothelial growth factor receptor signaling pathway
5221	Acute myeloid leukemia	FLT3	GO:0018108	peptidyl-tyrosine phosphorylation
5221	Acute myeloid leukemia	RPS6KB1	GO:0009408	response to heat
5221	Acute myeloid leukemia	RPS6KB1	GO:0008286	insulin receptor signaling pathway
5221	Acute myeloid leukemia	RPS6KB1	GO:0007049	cell cycle
5221	Acute myeloid leukemia	RPS6KB1	GO:0032868	response to insulin stimulus
5221	Acute myeloid leukemia	RPS6KB1	GO:0007281	germ cell development
5221	Acute myeloid leukemia	RPS6KB1	GO:0000082	G1/S transition of mitotic cell cycle
5221	Acute myeloid leukemia	RPS6KB1	GO:0009749	response to glucose stimulus
5221	Acute myeloid leukemia	RPS6KB1	GO:0043066	negative regulation of apoptosis
5221	Acute myeloid leukemia	RPS6KB1	GO:0042493	response to drug
5221	Acute myeloid leukemia	RPS6KB1	GO:0045948	positive regulation of translational initiation
5221	Acute myeloid leukemia	RPS6KB1	GO:0033574	response to testosterone stimulus
5221	Acute myeloid leukemia	RPS6KB1	GO:0046627	negative regulation of insulin receptor signaling pathway
5221	Acute myeloid leukemia	RPS6KB1	GO:0007165	signal transduction
5202	Transcriptional misregulation in cancers	EYA1	GO:0006355	regulation of transcription, DNA-dependent
5202	Transcriptional misregulation in cancers	EYA1	GO:0035335	peptidyl-tyrosine dephosphorylation
5202	Transcriptional misregulation in cancers	EYA1	GO:0007275	multicellular organismal development
5202	Transcriptional misregulation in cancers	EYA1	GO:0007605	sensory perception of sound
5202	Transcriptional misregulation in cancers	EYA1	GO:0009653	anatomical structure morphogenesis
5202	Transcriptional misregulation in cancers	EYA1	GO:0016568	chromatin modification
5202	Transcriptional misregulation in cancers	FOXO1	GO:0001568	blood vessel development
5202	Transcriptional misregulation in cancers	FOXO1	GO:0006974	response to DNA damage stimulus
5202	Transcriptional misregulation in cancers	FOXO1	GO:0042127	regulation of cell proliferation
5202	Transcriptional misregulation in cancers	FOXO1	GO:0048011	nerve growth factor receptor signaling pathway
5202	Transcriptional misregulation in cancers	FOXO1	GO:0008543	fibroblast growth factor receptor signaling pathway
5202	Transcriptional misregulation in cancers	FOXO1	GO:0007389	pattern specification process
5202	Transcriptional misregulation in cancers	FOXO1	GO:0006916	anti-apoptosis
5202	Transcriptional misregulation in cancers	FOXO1	GO:0045944	positive regulation of transcription from RNA polymerase II promoter
5202	Transcriptional misregulation in cancers	FOXO1	GO:0008286	insulin receptor signaling pathway
5202	Transcriptional misregulation in cancers	FOXO1	GO:0045893	positive regulation of transcription, DNA-dependent
5202	Transcriptional misregulation in cancers	MEF2C	GO:0030182	neuron differentiation
5202	Transcriptional misregulation in cancers	MEF2C	GO:0030890	positive regulation of B cell proliferation
5202	Transcriptional misregulation in cancers	MEF2C	GO:0034130	toll-like receptor 1 signaling pathway
5202	Transcriptional misregulation in cancers	MEF2C	GO:0006915	apoptosis
5202	Transcriptional misregulation in cancers	MEF2C	GO:0007275	multicellular organismal development
5202	Transcriptional misregulation in cancers	MEF2C	GO:0051403	stress-activated MAPK cascade
5202	Transcriptional misregulation in cancers	MEF2C	GO:0001649	osteoblast differentiation
5202	Transcriptional misregulation in cancers	MEF2C	GO:0034134	toll-like receptor 2 signaling pathway
5202	Transcriptional misregulation in cancers	MEF2C	GO:0002224	toll-like receptor signaling pathway
5202	Transcriptional misregulation in cancers	MEF2C	GO:0045893	positive regulation of transcription, DNA-dependent
5202	Transcriptional misregulation in cancers	MEF2C	GO:0006366	transcription from RNA polymerase II promoter
5202	Transcriptional misregulation in cancers	MEF2C	GO:0001568	blood vessel development
5202	Transcriptional misregulation in cancers	MEF2C	GO:0034138	toll-like receptor 3 signaling pathway
5202	Transcriptional misregulation in cancers	MEF2C	GO:0045666	positive regulation of neuron differentiation
5202	Transcriptional misregulation in cancers	MEF2C	GO:0009615	response to virus
5202	Transcriptional misregulation in cancers	MEF2C	GO:0007399	nervous system development
5202	Transcriptional misregulation in cancers	MEF2C	GO:0010694	positive regulation of alkaline phosphatase activity
5202	Transcriptional misregulation in cancers	MEF2C	GO:0002756	MyD88-independent toll-like receptor signaling pathway
5202	Transcriptional misregulation in cancers	MEF2C	GO:0010629	negative regulation of gene expression
5202	Transcriptional misregulation in cancers	MEF2C	GO:0034142	toll-like receptor 4 signaling pathway
5202	Transcriptional misregulation in cancers	MEF2C	GO:0000122	negative regulation of transcription from RNA polymerase II promoter
5202	Transcriptional misregulation in cancers	MEF2C	GO:0008063	Toll signaling pathway
5202	Transcriptional misregulation in cancers	MEF2C	GO:0071560	cellular response to transforming growth factor beta stimulus
5202	Transcriptional misregulation in cancers	MEF2C	GO:0001947	heart looping
5202	Transcriptional misregulation in cancers	MEF2C	GO:0014033	neural crest cell differentiation
5202	Transcriptional misregulation in cancers	MEF2C	GO:0045669	positive regulation of osteoblast differentiation
5202	Transcriptional misregulation in cancers	MEF2C	GO:0002755	MyD88-dependent toll-like receptor signaling pathway
5202	Transcriptional misregulation in cancers	MEF2C	GO:0000002	mitochondrial genome maintenance
5202	Transcriptional misregulation in cancers	MEF2C	GO:0030501	positive regulation of bone mineralization
5202	Transcriptional misregulation in cancers	MEF2C	GO:0045944	positive regulation of transcription from RNA polymerase II promoter
5202	Transcriptional misregulation in cancers	MEF2C	GO:0048011	nerve growth factor receptor signaling pathway
5202	Transcriptional misregulation in cancers	MEF2C	GO:0006355	regulation of transcription, DNA-dependent
5202	Transcriptional misregulation in cancers	TCF3	GO:0006355	regulation of transcription, DNA-dependent
5202	Transcriptional misregulation in cancers	TCF3	GO:0043966	histone H3 acetylation
5202	Transcriptional misregulation in cancers	TCF3	GO:0000080	G1 phase of mitotic cell cycle
5202	Transcriptional misregulation in cancers	TCF3	GO:0042493	response to drug
5202	Transcriptional misregulation in cancers	TCF3	GO:0007399	nervous system development
5202	Transcriptional misregulation in cancers	TCF3	GO:0033077	T cell differentiation in thymus
5202	Transcriptional misregulation in cancers	TCF3	GO:0045666	positive regulation of neuron differentiation
5202	Transcriptional misregulation in cancers	TCF3	GO:0050821	protein stabilization
5202	Transcriptional misregulation in cancers	TCF3	GO:0045944	positive regulation of transcription from RNA polymerase II promoter
5202	Transcriptional misregulation in cancers	TCF3	GO:0045893	positive regulation of transcription, DNA-dependent
5202	Transcriptional misregulation in cancers	TCF3	GO:0030890	positive regulation of B cell proliferation
5202	Transcriptional misregulation in cancers	IGF1R	GO:0007169	transmembrane receptor protein tyrosine kinase signaling pathway
5202	Transcriptional misregulation in cancers	IGF1R	GO:0043410	positive regulation of MAPKKK cascade
5202	Transcriptional misregulation in cancers	IGF1R	GO:0031175	neuron projection development
5202	Transcriptional misregulation in cancers	IGF1R	GO:0008286	insulin receptor signaling pathway
5202	Transcriptional misregulation in cancers	IGF1R	GO:0008284	positive regulation of cell proliferation
5202	Transcriptional misregulation in cancers	IGF1R	GO:0006916	anti-apoptosis
5202	Transcriptional misregulation in cancers	IGF1R	GO:0007409	axonogenesis
5202	Transcriptional misregulation in cancers	IGF1R	GO:0045768	positive regulation of anti-apoptosis
5202	Transcriptional misregulation in cancers	IGF1R	GO:0030010	establishment of cell polarity
5202	Transcriptional misregulation in cancers	IGF1R	GO:0048009	insulin-like growth factor receptor signaling pathway
5202	Transcriptional misregulation in cancers	IGF1R	GO:0007165	signal transduction
5202	Transcriptional misregulation in cancers	IGF1R	GO:0030335	positive regulation of cell migration
5202	Transcriptional misregulation in cancers	FLT3	GO:0008285	negative regulation of cell proliferation
5202	Transcriptional misregulation in cancers	FLT3	GO:0007169	transmembrane receptor protein tyrosine kinase signaling pathway
5202	Transcriptional misregulation in cancers	FLT3	GO:0008284	positive regulation of cell proliferation
5202	Transcriptional misregulation in cancers	FLT3	GO:0043410	positive regulation of MAPKKK cascade
5202	Transcriptional misregulation in cancers	FLT3	GO:0030097	hemopoiesis
5202	Transcriptional misregulation in cancers	FLT3	GO:0048010	vascular endothelial growth factor receptor signaling pathway
5202	Transcriptional misregulation in cancers	FLT3	GO:0018108	peptidyl-tyrosine phosphorylation
5202	Transcriptional misregulation in cancers	HOXA10	GO:0007275	multicellular organismal development
5202	Transcriptional misregulation in cancers	HOXA10	GO:0007283	spermatogenesis
5202	Transcriptional misregulation in cancers	CCNT2	GO:0007049	cell cycle
5202	Transcriptional misregulation in cancers	CCNT2	GO:0016032	viral reproduction
5202	Transcriptional misregulation in cancers	CCNT2	GO:0006355	regulation of transcription, DNA-dependent
5202	Transcriptional misregulation in cancers	CCNT2	GO:0000079	regulation of cyclin-dependent protein kinase activity
5202	Transcriptional misregulation in cancers	CCNT2	GO:0010467	gene expression
5202	Transcriptional misregulation in cancers	CCNT2	GO:0006366	transcription from RNA polymerase II promoter
5202	Transcriptional misregulation in cancers	CCNT2	GO:0044419	interspecies interaction between organisms
5202	Transcriptional misregulation in cancers	CCNT2	GO:0051301	cell division
5202	Transcriptional misregulation in cancers	TAF15	GO:0045893	positive regulation of transcription, DNA-dependent
5202	Transcriptional misregulation in cancers	CCND2	GO:0007283	spermatogenesis
5202	Transcriptional misregulation in cancers	CCND2	GO:0051301	cell division
5202	Transcriptional misregulation in cancers	CCND2	GO:0032869	cellular response to insulin stimulus
5202	Transcriptional misregulation in cancers	CCND2	GO:0032355	response to estradiol stimulus
5202	Transcriptional misregulation in cancers	CCND2	GO:0001889	liver development
5202	Transcriptional misregulation in cancers	CCND2	GO:0045737	positive regulation of cyclin-dependent protein kinase activity
5202	Transcriptional misregulation in cancers	CCND2	GO:0045664	regulation of neuron differentiation
5202	Transcriptional misregulation in cancers	CCND2	GO:0033574	response to testosterone stimulus
5202	Transcriptional misregulation in cancers	CCND2	GO:0043434	response to peptide hormone stimulus
4964	Proximal tubule bicarbonate reclamation	ATP1B4	GO:0006810	transport
4964	Proximal tubule bicarbonate reclamation	ATP1B4	GO:0006814	sodium ion transport
4964	Proximal tubule bicarbonate reclamation	ATP1B4	GO:0006355	regulation of transcription, DNA-dependent
4964	Proximal tubule bicarbonate reclamation	ATP1B4	GO:0006811	ion transport
4964	Proximal tubule bicarbonate reclamation	GLUD1	GO:0006520	cellular amino acid metabolic process
4964	Proximal tubule bicarbonate reclamation	GLS2	GO:0006520	cellular amino acid metabolic process
4964	Proximal tubule bicarbonate reclamation	GLS2	GO:0007268	synaptic transmission
4964	Proximal tubule bicarbonate reclamation	GLS2	GO:0014047	glutamate secretion
4964	Proximal tubule bicarbonate reclamation	SLC4A4	GO:0006811	ion transport
4964	Proximal tubule bicarbonate reclamation	SLC4A4	GO:0055085	transmembrane transport
4964	Proximal tubule bicarbonate reclamation	SLC4A4	GO:0006814	sodium ion transport
4964	Proximal tubule bicarbonate reclamation	SLC4A4	GO:0006810	transport
4960	Aldosterone-regulated sodium reabsorption	INSR	GO:0032869	cellular response to insulin stimulus
4960	Aldosterone-regulated sodium reabsorption	INSR	GO:0010042	response to manganese ion
4960	Aldosterone-regulated sodium reabsorption	INSR	GO:0032355	response to estradiol stimulus
4960	Aldosterone-regulated sodium reabsorption	INSR	GO:0000187	activation of MAPK activity
4960	Aldosterone-regulated sodium reabsorption	INSR	GO:0045725	positive regulation of glycogen biosynthetic process
4960	Aldosterone-regulated sodium reabsorption	INSR	GO:0043410	positive regulation of MAPKKK cascade
4960	Aldosterone-regulated sodium reabsorption	INSR	GO:0033574	response to testosterone stimulus
4960	Aldosterone-regulated sodium reabsorption	INSR	GO:0018108	peptidyl-tyrosine phosphorylation
4960	Aldosterone-regulated sodium reabsorption	INSR	GO:0046326	positive regulation of glucose import
4960	Aldosterone-regulated sodium reabsorption	INSR	GO:0010629	negative regulation of gene expression
4960	Aldosterone-regulated sodium reabsorption	INSR	GO:0006355	regulation of transcription, DNA-dependent
4960	Aldosterone-regulated sodium reabsorption	INSR	GO:0008543	fibroblast growth factor receptor signaling pathway
4960	Aldosterone-regulated sodium reabsorption	INSR	GO:0042593	glucose homeostasis
4960	Aldosterone-regulated sodium reabsorption	INSR	GO:0045840	positive regulation of mitosis
4960	Aldosterone-regulated sodium reabsorption	INSR	GO:0008284	positive regulation of cell proliferation
4960	Aldosterone-regulated sodium reabsorption	INSR	GO:0009749	response to glucose stimulus
4960	Aldosterone-regulated sodium reabsorption	INSR	GO:0030335	positive regulation of cell migration
4960	Aldosterone-regulated sodium reabsorption	INSR	GO:0008286	insulin receptor signaling pathway
4960	Aldosterone-regulated sodium reabsorption	INSR	GO:0005975	carbohydrate metabolic process
4960	Aldosterone-regulated sodium reabsorption	IRS2	GO:0030335	positive regulation of cell migration
4960	Aldosterone-regulated sodium reabsorption	IRS2	GO:0032869	cellular response to insulin stimulus
4960	Aldosterone-regulated sodium reabsorption	IRS2	GO:0007165	signal transduction
4960	Aldosterone-regulated sodium reabsorption	IRS2	GO:0002053	positive regulation of mesenchymal cell proliferation
4960	Aldosterone-regulated sodium reabsorption	IRS2	GO:0048011	nerve growth factor receptor signaling pathway
4960	Aldosterone-regulated sodium reabsorption	IRS2	GO:0008286	insulin receptor signaling pathway
4960	Aldosterone-regulated sodium reabsorption	IRS2	GO:0008284	positive regulation of cell proliferation
4960	Aldosterone-regulated sodium reabsorption	IRS2	GO:0045725	positive regulation of glycogen biosynthetic process
4960	Aldosterone-regulated sodium reabsorption	IRS2	GO:0008543	fibroblast growth factor receptor signaling pathway
4960	Aldosterone-regulated sodium reabsorption	IRS2	GO:0046326	positive regulation of glucose import
4960	Aldosterone-regulated sodium reabsorption	IRS2	GO:0010907	positive regulation of glucose metabolic process
4960	Aldosterone-regulated sodium reabsorption	IRS2	GO:0032000	positive regulation of fatty acid beta-oxidation
4960	Aldosterone-regulated sodium reabsorption	IRS2	GO:0030890	positive regulation of B cell proliferation
4960	Aldosterone-regulated sodium reabsorption	IRS2	GO:0009749	response to glucose stimulus
4960	Aldosterone-regulated sodium reabsorption	IRS1	GO:0048011	nerve growth factor receptor signaling pathway
4960	Aldosterone-regulated sodium reabsorption	IRS1	GO:0042593	glucose homeostasis
4960	Aldosterone-regulated sodium reabsorption	IRS1	GO:0046627	negative regulation of insulin receptor signaling pathway
4960	Aldosterone-regulated sodium reabsorption	IRS1	GO:0007169	transmembrane receptor protein tyrosine kinase signaling pathway
4960	Aldosterone-regulated sodium reabsorption	IRS1	GO:0032868	response to insulin stimulus
4960	Aldosterone-regulated sodium reabsorption	IRS1	GO:0042327	positive regulation of phosphorylation
4960	Aldosterone-regulated sodium reabsorption	IRS1	GO:0032869	cellular response to insulin stimulus
4960	Aldosterone-regulated sodium reabsorption	IRS1	GO:0043434	response to peptide hormone stimulus
4960	Aldosterone-regulated sodium reabsorption	IRS1	GO:0010907	positive regulation of glucose metabolic process
4960	Aldosterone-regulated sodium reabsorption	IRS1	GO:0045725	positive regulation of glycogen biosynthetic process
4960	Aldosterone-regulated sodium reabsorption	IRS1	GO:0008543	fibroblast growth factor receptor signaling pathway
4960	Aldosterone-regulated sodium reabsorption	IRS1	GO:0032000	positive regulation of fatty acid beta-oxidation
4960	Aldosterone-regulated sodium reabsorption	IRS1	GO:0007165	signal transduction
4960	Aldosterone-regulated sodium reabsorption	IRS1	GO:0002053	positive regulation of mesenchymal cell proliferation
4960	Aldosterone-regulated sodium reabsorption	IRS1	GO:0046326	positive regulation of glucose import
4960	Aldosterone-regulated sodium reabsorption	IRS1	GO:0048009	insulin-like growth factor receptor signaling pathway
4960	Aldosterone-regulated sodium reabsorption	IRS1	GO:0030335	positive regulation of cell migration
4960	Aldosterone-regulated sodium reabsorption	IRS1	GO:0008286	insulin receptor signaling pathway
4960	Aldosterone-regulated sodium reabsorption	IRS1	GO:0008284	positive regulation of cell proliferation
4960	Aldosterone-regulated sodium reabsorption	SGK1	GO:0006814	sodium ion transport
4960	Aldosterone-regulated sodium reabsorption	SGK1	GO:0042127	regulation of cell proliferation
4960	Aldosterone-regulated sodium reabsorption	SGK1	GO:0006974	response to DNA damage stimulus
4960	Aldosterone-regulated sodium reabsorption	ATP1B4	GO:0006810	transport
4960	Aldosterone-regulated sodium reabsorption	ATP1B4	GO:0006814	sodium ion transport
4960	Aldosterone-regulated sodium reabsorption	ATP1B4	GO:0006355	regulation of transcription, DNA-dependent
4960	Aldosterone-regulated sodium reabsorption	ATP1B4	GO:0006811	ion transport
4010	MAPK signaling pathway	MEF2C	GO:0030182	neuron differentiation
4010	MAPK signaling pathway	MEF2C	GO:0030890	positive regulation of B cell proliferation
4010	MAPK signaling pathway	MEF2C	GO:0034130	toll-like receptor 1 signaling pathway
4010	MAPK signaling pathway	MEF2C	GO:0006915	apoptosis
4010	MAPK signaling pathway	MEF2C	GO:0007275	multicellular organismal development
4010	MAPK signaling pathway	MEF2C	GO:0051403	stress-activated MAPK cascade
4010	MAPK signaling pathway	MEF2C	GO:0001649	osteoblast differentiation
4010	MAPK signaling pathway	MEF2C	GO:0034134	toll-like receptor 2 signaling pathway
4010	MAPK signaling pathway	MEF2C	GO:0002224	toll-like receptor signaling pathway
4010	MAPK signaling pathway	MEF2C	GO:0045893	positive regulation of transcription, DNA-dependent
4010	MAPK signaling pathway	MEF2C	GO:0006366	transcription from RNA polymerase II promoter
4010	MAPK signaling pathway	MEF2C	GO:0001568	blood vessel development
4010	MAPK signaling pathway	MEF2C	GO:0034138	toll-like receptor 3 signaling pathway
4010	MAPK signaling pathway	MEF2C	GO:0045666	positive regulation of neuron differentiation
4010	MAPK signaling pathway	MEF2C	GO:0009615	response to virus
4010	MAPK signaling pathway	MEF2C	GO:0007399	nervous system development
4010	MAPK signaling pathway	MEF2C	GO:0010694	positive regulation of alkaline phosphatase activity
4010	MAPK signaling pathway	MEF2C	GO:0002756	MyD88-independent toll-like receptor signaling pathway
4010	MAPK signaling pathway	MEF2C	GO:0010629	negative regulation of gene expression
4010	MAPK signaling pathway	MEF2C	GO:0034142	toll-like receptor 4 signaling pathway
4010	MAPK signaling pathway	MEF2C	GO:0000122	negative regulation of transcription from RNA polymerase II promoter
4010	MAPK signaling pathway	MEF2C	GO:0008063	Toll signaling pathway
4010	MAPK signaling pathway	MEF2C	GO:0071560	cellular response to transforming growth factor beta stimulus
4010	MAPK signaling pathway	MEF2C	GO:0001947	heart looping
4010	MAPK signaling pathway	MEF2C	GO:0014033	neural crest cell differentiation
4010	MAPK signaling pathway	MEF2C	GO:0045669	positive regulation of osteoblast differentiation
4010	MAPK signaling pathway	MEF2C	GO:0002755	MyD88-dependent toll-like receptor signaling pathway
4010	MAPK signaling pathway	MEF2C	GO:0000002	mitochondrial genome maintenance
4010	MAPK signaling pathway	MEF2C	GO:0030501	positive regulation of bone mineralization
4010	MAPK signaling pathway	MEF2C	GO:0045944	positive regulation of transcription from RNA polymerase II promoter
4010	MAPK signaling pathway	MEF2C	GO:0048011	nerve growth factor receptor signaling pathway
4010	MAPK signaling pathway	MEF2C	GO:0006355	regulation of transcription, DNA-dependent
4010	MAPK signaling pathway	MAP3K7	GO:0002756	MyD88-independent toll-like receptor signaling pathway
4010	MAPK signaling pathway	MAP3K7	GO:0001525	angiogenesis
4010	MAPK signaling pathway	MAP3K7	GO:0000187	activation of MAPK activity
4010	MAPK signaling pathway	MAP3K7	GO:0008063	Toll signaling pathway
4010	MAPK signaling pathway	MAP3K7	GO:0043966	histone H3 acetylation
4010	MAPK signaling pathway	MAP3K7	GO:0002224	toll-like receptor signaling pathway
4010	MAPK signaling pathway	MAP3K7	GO:0007165	signal transduction
4010	MAPK signaling pathway	MAP3K7	GO:0034130	toll-like receptor 1 signaling pathway
4010	MAPK signaling pathway	MAP3K7	GO:0007179	transforming growth factor beta receptor signaling pathway
4010	MAPK signaling pathway	MAP3K7	GO:0051403	stress-activated MAPK cascade
4010	MAPK signaling pathway	MAP3K7	GO:0034134	toll-like receptor 2 signaling pathway
4010	MAPK signaling pathway	MAP3K7	GO:0043066	negative regulation of apoptosis
4010	MAPK signaling pathway	MAP3K7	GO:0002755	MyD88-dependent toll-like receptor signaling pathway
4010	MAPK signaling pathway	MAP3K7	GO:0034138	toll-like receptor 3 signaling pathway
4010	MAPK signaling pathway	MAP3K7	GO:0001841	neural tube formation
4010	MAPK signaling pathway	MAP3K7	GO:0034142	toll-like receptor 4 signaling pathway
4010	MAPK signaling pathway	PTPRR	GO:0035335	peptidyl-tyrosine dephosphorylation
4010	MAPK signaling pathway	PTPRR	GO:0007399	nervous system development
4010	MAPK signaling pathway	PTPRR	GO:0030182	neuron differentiation
4010	MAPK signaling pathway	CRKL	GO:0035556	intracellular signal transduction
4010	MAPK signaling pathway	CRKL	GO:0001568	blood vessel development
4010	MAPK signaling pathway	CRKL	GO:0007389	pattern specification process
4010	MAPK signaling pathway	MAP2K1	GO:0048011	nerve growth factor receptor signaling pathway
4010	MAPK signaling pathway	MAP2K1	GO:0000187	activation of MAPK activity
4010	MAPK signaling pathway	MAP2K1	GO:0002755	MyD88-dependent toll-like receptor signaling pathway
4010	MAPK signaling pathway	MAP2K1	GO:0007165	signal transduction
4010	MAPK signaling pathway	MAP2K1	GO:0034138	toll-like receptor 3 signaling pathway
4010	MAPK signaling pathway	MAP2K1	GO:0008285	negative regulation of cell proliferation
4010	MAPK signaling pathway	MAP2K1	GO:0002756	MyD88-independent toll-like receptor signaling pathway
4010	MAPK signaling pathway	MAP2K1	GO:0007411	axon guidance
4010	MAPK signaling pathway	MAP2K1	GO:0034134	toll-like receptor 2 signaling pathway
4010	MAPK signaling pathway	MAP2K1	GO:0034142	toll-like receptor 4 signaling pathway
4010	MAPK signaling pathway	MAP2K1	GO:0030182	neuron differentiation
4010	MAPK signaling pathway	MAP2K1	GO:0008286	insulin receptor signaling pathway
4010	MAPK signaling pathway	MAP2K1	GO:0046579	positive regulation of Ras protein signal transduction
4010	MAPK signaling pathway	MAP2K1	GO:0030335	positive regulation of cell migration
4010	MAPK signaling pathway	MAP2K1	GO:0034130	toll-like receptor 1 signaling pathway
4010	MAPK signaling pathway	MAP2K1	GO:0008063	Toll signaling pathway
4010	MAPK signaling pathway	MAP2K1	GO:0002224	toll-like receptor signaling pathway
4010	MAPK signaling pathway	MAP2K1	GO:0007067	mitosis
4010	MAPK signaling pathway	MAP2K1	GO:0048812	neuron projection morphogenesis
4010	MAPK signaling pathway	MAP2K1	GO:0051403	stress-activated MAPK cascade
4010	MAPK signaling pathway	MAP2K1	GO:0007050	cell cycle arrest
4010	MAPK signaling pathway	MAP2K1	GO:0045597	positive regulation of cell differentiation
4010	MAPK signaling pathway	BDNF	GO:0045666	positive regulation of neuron differentiation
4010	MAPK signaling pathway	BDNF	GO:0007411	axon guidance
4010	MAPK signaling pathway	BDNF	GO:0014047	glutamate secretion
4010	MAPK signaling pathway	BDNF	GO:0042493	response to drug
4010	MAPK signaling pathway	BDNF	GO:0006916	anti-apoptosis
4010	MAPK signaling pathway	BDNF	GO:0007399	nervous system development
4010	MAPK signaling pathway	BDNF	GO:0007412	axon target recognition
4010	MAPK signaling pathway	BDNF	GO:0021675	nerve development
4010	MAPK signaling pathway	AKT3	GO:0000002	mitochondrial genome maintenance
4010	MAPK signaling pathway	AKT3	GO:0007165	signal transduction
4010	MAPK signaling pathway	CDC25B	GO:0035335	peptidyl-tyrosine dephosphorylation
4010	MAPK signaling pathway	CDC25B	GO:0000086	G2/M transition of mitotic cell cycle
4010	MAPK signaling pathway	CDC25B	GO:0000278	mitotic cell cycle
4010	MAPK signaling pathway	CDC25B	GO:0007067	mitosis
4010	MAPK signaling pathway	CDC25B	GO:0008284	positive regulation of cell proliferation
4010	MAPK signaling pathway	CDC25B	GO:0051301	cell division
4010	MAPK signaling pathway	MKNK1	GO:0007243	intracellular protein kinase cascade
4010	MAPK signaling pathway	MKNK1	GO:0006417	regulation of translation
4010	MAPK signaling pathway	RPS6KA3	GO:0008063	Toll signaling pathway
4010	MAPK signaling pathway	RPS6KA3	GO:0034142	toll-like receptor 4 signaling pathway
4010	MAPK signaling pathway	RPS6KA3	GO:0034134	toll-like receptor 2 signaling pathway
4010	MAPK signaling pathway	RPS6KA3	GO:0051403	stress-activated MAPK cascade
4010	MAPK signaling pathway	RPS6KA3	GO:0002224	toll-like receptor signaling pathway
4010	MAPK signaling pathway	RPS6KA3	GO:0007165	signal transduction
4010	MAPK signaling pathway	RPS6KA3	GO:0002755	MyD88-dependent toll-like receptor signaling pathway
4010	MAPK signaling pathway	RPS6KA3	GO:0007049	cell cycle
4010	MAPK signaling pathway	RPS6KA3	GO:0034130	toll-like receptor 1 signaling pathway
4010	MAPK signaling pathway	RPS6KA3	GO:0002756	MyD88-independent toll-like receptor signaling pathway
4010	MAPK signaling pathway	RPS6KA3	GO:0007417	central nervous system development
4010	MAPK signaling pathway	RPS6KA3	GO:0007243	intracellular protein kinase cascade
4010	MAPK signaling pathway	RPS6KA3	GO:0043066	negative regulation of apoptosis
4010	MAPK signaling pathway	RPS6KA3	GO:0007411	axon guidance
4010	MAPK signaling pathway	RPS6KA3	GO:0034138	toll-like receptor 3 signaling pathway
4010	MAPK signaling pathway	RPS6KA3	GO:0048011	nerve growth factor receptor signaling pathway
4010	MAPK signaling pathway	RPS6KA3	GO:0045597	positive regulation of cell differentiation
4010	MAPK signaling pathway	RPS6KA3	GO:0007268	synaptic transmission
4010	MAPK signaling pathway	IKBKB	GO:0043122	regulation of I-kappaB kinase/NF-kappaB cascade
4010	MAPK signaling pathway	IKBKB	GO:0034130	toll-like receptor 1 signaling pathway
4010	MAPK signaling pathway	IKBKB	GO:0034134	toll-like receptor 2 signaling pathway
4010	MAPK signaling pathway	IKBKB	GO:0002755	MyD88-dependent toll-like receptor signaling pathway
4010	MAPK signaling pathway	IKBKB	GO:0034138	toll-like receptor 3 signaling pathway
4010	MAPK signaling pathway	IKBKB	GO:0006916	anti-apoptosis
4010	MAPK signaling pathway	IKBKB	GO:0002224	toll-like receptor signaling pathway
4010	MAPK signaling pathway	IKBKB	GO:0042493	response to drug
4010	MAPK signaling pathway	IKBKB	GO:0002756	MyD88-independent toll-like receptor signaling pathway
4010	MAPK signaling pathway	IKBKB	GO:0009615	response to virus
4010	MAPK signaling pathway	IKBKB	GO:0034142	toll-like receptor 4 signaling pathway
4010	MAPK signaling pathway	IKBKB	GO:0008063	Toll signaling pathway
4010	MAPK signaling pathway	IKBKB	GO:0048011	nerve growth factor receptor signaling pathway
4010	MAPK signaling pathway	IKBKB	GO:0045893	positive regulation of transcription, DNA-dependent
5217	Basal cell carcinoma	APC	GO:0060070	canonical Wnt receptor signaling pathway
5217	Basal cell carcinoma	APC	GO:0042493	response to drug
5217	Basal cell carcinoma	APC	GO:0008285	negative regulation of cell proliferation
5217	Basal cell carcinoma	APC	GO:0043066	negative regulation of apoptosis
5217	Basal cell carcinoma	APC	GO:0033077	T cell differentiation in thymus
5217	Basal cell carcinoma	APC	GO:0031175	neuron projection development
5217	Basal cell carcinoma	APC	GO:0006974	response to DNA damage stimulus
5217	Basal cell carcinoma	APC	GO:0007155	cell adhesion
5217	Basal cell carcinoma	APC	GO:0006915	apoptosis
5217	Basal cell carcinoma	APC	GO:0031016	pancreas development
5217	Basal cell carcinoma	APC	GO:0016055	Wnt receptor signaling pathway
5217	Basal cell carcinoma	APC	GO:0007050	cell cycle arrest
5217	Basal cell carcinoma	APC	GO:0009798	axis specification
5217	Basal cell carcinoma	APC	GO:0030335	positive regulation of cell migration
5217	Basal cell carcinoma	APC	GO:0045667	regulation of osteoblast differentiation
5217	Basal cell carcinoma	APC	GO:0000281	cytokinesis after mitosis
5217	Basal cell carcinoma	APC	GO:0006461	protein complex assembly
5217	Basal cell carcinoma	APC	GO:0001822	kidney development
5217	Basal cell carcinoma	APC	GO:0007409	axonogenesis
5217	Basal cell carcinoma	APC	GO:0045670	regulation of osteoclast differentiation
5217	Basal cell carcinoma	APC	GO:0051726	regulation of cell cycle
5217	Basal cell carcinoma	PTCH1	GO:0007165	signal transduction
5217	Basal cell carcinoma	PTCH1	GO:0040015	negative regulation of multicellular organism growth
5217	Basal cell carcinoma	PTCH1	GO:0001843	neural tube closure
5217	Basal cell carcinoma	PTCH1	GO:0042593	glucose homeostasis
5217	Basal cell carcinoma	PTCH1	GO:0007389	pattern specification process
5217	Basal cell carcinoma	PTCH1	GO:0007224	smoothened signaling pathway
5217	Basal cell carcinoma	PTCH1	GO:0001841	neural tube formation
5217	Basal cell carcinoma	WNT3A	GO:0060070	canonical Wnt receptor signaling pathway
5217	Basal cell carcinoma	WNT3A	GO:0070507	regulation of microtubule cytoskeleton organization
5217	Basal cell carcinoma	WNT3A	GO:0048843	negative regulation of axon extension involved in axon guidance
5217	Basal cell carcinoma	WNT3A	GO:0008284	positive regulation of cell proliferation
5217	Basal cell carcinoma	WNT3A	GO:0009798	axis specification
5217	Basal cell carcinoma	WNT3A	GO:0030890	positive regulation of B cell proliferation
5217	Basal cell carcinoma	WNT3A	GO:0007368	determination of left/right symmetry
5217	Basal cell carcinoma	WNT3A	GO:0045893	positive regulation of transcription, DNA-dependent
5217	Basal cell carcinoma	WNT3A	GO:0045944	positive regulation of transcription from RNA polymerase II promoter
5217	Basal cell carcinoma	WNT3A	GO:0021846	cell proliferation in forebrain
5217	Basal cell carcinoma	WNT3A	GO:0030182	neuron differentiation
5217	Basal cell carcinoma	WNT3A	GO:0060026	convergent extension
5217	Basal cell carcinoma	WNT3A	GO:0001649	osteoblast differentiation
5217	Basal cell carcinoma	WNT3A	GO:0070527	platelet aggregation
5217	Basal cell carcinoma	WNT3A	GO:0090263	positive regulation of canonical Wnt receptor signaling pathway
5217	Basal cell carcinoma	WNT3A	GO:0001947	heart looping
5217	Basal cell carcinoma	WNT3A	GO:0007411	axon guidance
5217	Basal cell carcinoma	WNT3A	GO:0034613	cellular protein localization
5217	Basal cell carcinoma	WNT3A	GO:0009653	anatomical structure morphogenesis
5217	Basal cell carcinoma	WNT3A	GO:0009880	embryonic pattern specification
5217	Basal cell carcinoma	WNT3A	GO:0007275	multicellular organismal development
5217	Basal cell carcinoma	WNT3A	GO:0001756	somitogenesis
5217	Basal cell carcinoma	WNT3A	GO:0007409	axonogenesis
5217	Basal cell carcinoma	WNT3A	GO:0045599	negative regulation of fat cell differentiation
5217	Basal cell carcinoma	WNT3A	GO:0021874	Wnt receptor signaling pathway involved in forebrain neuroblast division
5217	Basal cell carcinoma	WNT3A	GO:0071300	cellular response to retinoic acid
5217	Basal cell carcinoma	WNT3A	GO:0090245	axis elongation involved in somitogenesis
5217	Basal cell carcinoma	WNT4	GO:0009798	axis specification
5217	Basal cell carcinoma	WNT4	GO:0045892	negative regulation of transcription, DNA-dependent
5217	Basal cell carcinoma	WNT4	GO:0001838	embryonic epithelial tube formation
5217	Basal cell carcinoma	WNT4	GO:0045669	positive regulation of osteoblast differentiation
5217	Basal cell carcinoma	WNT4	GO:0045893	positive regulation of transcription, DNA-dependent
5217	Basal cell carcinoma	WNT4	GO:0090263	positive regulation of canonical Wnt receptor signaling pathway
5217	Basal cell carcinoma	WNT4	GO:0016055	Wnt receptor signaling pathway
5217	Basal cell carcinoma	WNT4	GO:0010629	negative regulation of gene expression
5217	Basal cell carcinoma	WNT4	GO:0007275	multicellular organismal development
5217	Basal cell carcinoma	WNT4	GO:0060070	canonical Wnt receptor signaling pathway
5217	Basal cell carcinoma	WNT4	GO:0030501	positive regulation of bone mineralization
5217	Basal cell carcinoma	WNT4	GO:0071560	cellular response to transforming growth factor beta stimulus
5217	Basal cell carcinoma	WNT4	GO:0001889	liver development
5217	Basal cell carcinoma	WNT4	GO:0001822	kidney development
5217	Basal cell carcinoma	WNT4	GO:0022407	regulation of cell-cell adhesion
5217	Basal cell carcinoma	WNT4	GO:0007492	endoderm development
5217	Basal cell carcinoma	WNT4	GO:0033077	T cell differentiation in thymus
5217	Basal cell carcinoma	AXIN2	GO:0008285	negative regulation of cell proliferation
5217	Basal cell carcinoma	AXIN2	GO:0034613	cellular protein localization
5217	Basal cell carcinoma	AXIN2	GO:0007275	multicellular organismal development
5217	Basal cell carcinoma	AXIN2	GO:0090244	Wnt receptor signaling pathway involved in somitogenesis
471	D-Glutamine and D-glutamate metabolism	GLUD1	GO:0006520	cellular amino acid metabolic process
471	D-Glutamine and D-glutamate metabolism	GLS2	GO:0006520	cellular amino acid metabolic process
471	D-Glutamine and D-glutamate metabolism	GLS2	GO:0007268	synaptic transmission
471	D-Glutamine and D-glutamate metabolism	GLS2	GO:0014047	glutamate secretion
4510	Focal adhesion	ARHGAP5	GO:0007165	signal transduction
4510	Focal adhesion	ARHGAP5	GO:0007155	cell adhesion
4510	Focal adhesion	IGF1R	GO:0007169	transmembrane receptor protein tyrosine kinase signaling pathway
4510	Focal adhesion	IGF1R	GO:0043410	positive regulation of MAPKKK cascade
4510	Focal adhesion	IGF1R	GO:0031175	neuron projection development
4510	Focal adhesion	IGF1R	GO:0008286	insulin receptor signaling pathway
4510	Focal adhesion	IGF1R	GO:0008284	positive regulation of cell proliferation
4510	Focal adhesion	IGF1R	GO:0006916	anti-apoptosis
4510	Focal adhesion	IGF1R	GO:0007409	axonogenesis
4510	Focal adhesion	IGF1R	GO:0045768	positive regulation of anti-apoptosis
4510	Focal adhesion	IGF1R	GO:0030010	establishment of cell polarity
4510	Focal adhesion	IGF1R	GO:0048009	insulin-like growth factor receptor signaling pathway
4510	Focal adhesion	IGF1R	GO:0007165	signal transduction
4510	Focal adhesion	IGF1R	GO:0030335	positive regulation of cell migration
4510	Focal adhesion	ITGA10	GO:0007155	cell adhesion
4510	Focal adhesion	KDR	GO:0001525	angiogenesis
4510	Focal adhesion	KDR	GO:0030335	positive regulation of cell migration
4510	Focal adhesion	KDR	GO:0051894	positive regulation of focal adhesion assembly
4510	Focal adhesion	KDR	GO:0007275	multicellular organismal development
4510	Focal adhesion	KDR	GO:0048010	vascular endothelial growth factor receptor signaling pathway
4510	Focal adhesion	KDR	GO:0018108	peptidyl-tyrosine phosphorylation
4510	Focal adhesion	KDR	GO:0002053	positive regulation of mesenchymal cell proliferation
4510	Focal adhesion	KDR	GO:0050927	positive regulation of positive chemotaxis
4510	Focal adhesion	KDR	GO:0008284	positive regulation of cell proliferation
4510	Focal adhesion	KDR	GO:0048754	branching morphogenesis of a tube
4510	Focal adhesion	KDR	GO:0043066	negative regulation of apoptosis
4510	Focal adhesion	KDR	GO:0043410	positive regulation of MAPKKK cascade
4510	Focal adhesion	KDR	GO:0044419	interspecies interaction between organisms
4510	Focal adhesion	KDR	GO:0007169	transmembrane receptor protein tyrosine kinase signaling pathway
4510	Focal adhesion	AKT3	GO:0000002	mitochondrial genome maintenance
4510	Focal adhesion	AKT3	GO:0007165	signal transduction
4510	Focal adhesion	CRKL	GO:0035556	intracellular signal transduction
4510	Focal adhesion	CRKL	GO:0001568	blood vessel development
4510	Focal adhesion	CRKL	GO:0007389	pattern specification process
4510	Focal adhesion	MAP2K1	GO:0048011	nerve growth factor receptor signaling pathway
4510	Focal adhesion	MAP2K1	GO:0000187	activation of MAPK activity
4510	Focal adhesion	MAP2K1	GO:0002755	MyD88-dependent toll-like receptor signaling pathway
4510	Focal adhesion	MAP2K1	GO:0007165	signal transduction
4510	Focal adhesion	MAP2K1	GO:0034138	toll-like receptor 3 signaling pathway
4510	Focal adhesion	MAP2K1	GO:0008285	negative regulation of cell proliferation
4510	Focal adhesion	MAP2K1	GO:0002756	MyD88-independent toll-like receptor signaling pathway
4510	Focal adhesion	MAP2K1	GO:0007411	axon guidance
4510	Focal adhesion	MAP2K1	GO:0034134	toll-like receptor 2 signaling pathway
4510	Focal adhesion	MAP2K1	GO:0034142	toll-like receptor 4 signaling pathway
4510	Focal adhesion	MAP2K1	GO:0030182	neuron differentiation
4510	Focal adhesion	MAP2K1	GO:0008286	insulin receptor signaling pathway
4510	Focal adhesion	MAP2K1	GO:0046579	positive regulation of Ras protein signal transduction
4510	Focal adhesion	MAP2K1	GO:0030335	positive regulation of cell migration
4510	Focal adhesion	MAP2K1	GO:0034130	toll-like receptor 1 signaling pathway
4510	Focal adhesion	MAP2K1	GO:0008063	Toll signaling pathway
4510	Focal adhesion	MAP2K1	GO:0002224	toll-like receptor signaling pathway
4510	Focal adhesion	MAP2K1	GO:0007067	mitosis
4510	Focal adhesion	MAP2K1	GO:0048812	neuron projection morphogenesis
4510	Focal adhesion	MAP2K1	GO:0051403	stress-activated MAPK cascade
4510	Focal adhesion	MAP2K1	GO:0007050	cell cycle arrest
4510	Focal adhesion	MAP2K1	GO:0045597	positive regulation of cell differentiation
4510	Focal adhesion	CCND3	GO:0051726	regulation of cell cycle
4510	Focal adhesion	CCND3	GO:0045737	positive regulation of cyclin-dependent protein kinase activity
4510	Focal adhesion	CCND3	GO:0007165	signal transduction
4510	Focal adhesion	CCND3	GO:0051301	cell division
4510	Focal adhesion	CCND2	GO:0007283	spermatogenesis
4510	Focal adhesion	CCND2	GO:0051301	cell division
4510	Focal adhesion	CCND2	GO:0032869	cellular response to insulin stimulus
4510	Focal adhesion	CCND2	GO:0032355	response to estradiol stimulus
4510	Focal adhesion	CCND2	GO:0001889	liver development
4510	Focal adhesion	CCND2	GO:0045737	positive regulation of cyclin-dependent protein kinase activity
4510	Focal adhesion	CCND2	GO:0045664	regulation of neuron differentiation
4510	Focal adhesion	CCND2	GO:0033574	response to testosterone stimulus
4510	Focal adhesion	CCND2	GO:0043434	response to peptide hormone stimulus
4530	Tight junction	ASH1L	GO:0006366	transcription from RNA polymerase II promoter
4530	Tight junction	ASH1L	GO:0006355	regulation of transcription, DNA-dependent
4530	Tight junction	ASH1L	GO:0016568	chromatin modification
4530	Tight junction	MYH10	GO:0000281	cytokinesis after mitosis
4530	Tight junction	MYH10	GO:0006930	substrate-dependent cell migration, cell extension
4530	Tight junction	MYH10	GO:0031175	neuron projection development
4530	Tight junction	MYH10	GO:0007411	axon guidance
4530	Tight junction	AKT3	GO:0000002	mitochondrial genome maintenance
4530	Tight junction	AKT3	GO:0007165	signal transduction
4530	Tight junction	GNAI3	GO:0006810	transport
4530	Tight junction	GNAI3	GO:0007049	cell cycle
4530	Tight junction	GNAI3	GO:0007268	synaptic transmission
4530	Tight junction	GNAI3	GO:0007165	signal transduction
4530	Tight junction	GNAI3	GO:0051301	cell division
600	Sphingolipid metabolism	KDSR	GO:0006665	sphingolipid metabolic process
600	Sphingolipid metabolism	KDSR	GO:0030148	sphingolipid biosynthetic process
600	Sphingolipid metabolism	SMPD1	GO:0007165	signal transduction
600	Sphingolipid metabolism	SMPD1	GO:0042493	response to drug
600	Sphingolipid metabolism	SMPD1	GO:0007399	nervous system development
600	Sphingolipid metabolism	SPTLC1	GO:0030148	sphingolipid biosynthetic process
600	Sphingolipid metabolism	SPTLC1	GO:0006665	sphingolipid metabolic process
600	Sphingolipid metabolism	PPAP2A	GO:0030518	steroid hormone receptor signaling pathway
600	Sphingolipid metabolism	PPAP2A	GO:0006665	sphingolipid metabolic process
600	Sphingolipid metabolism	PPAP2A	GO:0008285	negative regulation of cell proliferation
4920	Adipocytokine signaling pathway	IRS1	GO:0048011	nerve growth factor receptor signaling pathway
4920	Adipocytokine signaling pathway	IRS1	GO:0042593	glucose homeostasis
4920	Adipocytokine signaling pathway	IRS1	GO:0046627	negative regulation of insulin receptor signaling pathway
4920	Adipocytokine signaling pathway	IRS1	GO:0007169	transmembrane receptor protein tyrosine kinase signaling pathway
4920	Adipocytokine signaling pathway	IRS1	GO:0032868	response to insulin stimulus
4920	Adipocytokine signaling pathway	IRS1	GO:0042327	positive regulation of phosphorylation
4920	Adipocytokine signaling pathway	IRS1	GO:0032869	cellular response to insulin stimulus
4920	Adipocytokine signaling pathway	IRS1	GO:0043434	response to peptide hormone stimulus
4920	Adipocytokine signaling pathway	IRS1	GO:0010907	positive regulation of glucose metabolic process
4920	Adipocytokine signaling pathway	IRS1	GO:0045725	positive regulation of glycogen biosynthetic process
[truncated: 1,102 more rows]

## Sheet: Gene List
gene_name
STK4
MAP3K12
DUSP3
DUSP2
SPRY2
EPO
CBL
LAMC1
MKNK1
SORBS1
AKT3
CRKL
FASN
FOXO1
PRKAB2
MAP2K1
RPS6KB1
INSR
IRS2
IRS1
PHKA1
IKBKB
SMAD3
TBL1XR1
CCND3
CCND2
NKD1
LRP6
APC
BTRC
MAP3K7
SIAH1
WNT3A
WNT4
AXIN2
PTCH1
CUL2
RARB
IGF1R
FLT3
BCR
CCNE1
RASSF5
RET
E2F3
RANBP3
TBPL1
CRTC3
TCF3
CHEK1
CDC23
ADCY7
MYB
SORT1
RPS6KA3
YWHAQ
FOXO3
BDNF
FRS2
CDC25A
CDC25B
WEE1
GNAI3
SMAD7
SMAD5
ACVR2A
ACVR2B
BMP8A
SESN1
PPM1D
SEMA5B
EPHA1
EPHA7
SEMA6D
SEMA3D
SEMA3A
SRGAP3
PLXNA2
FBXW7
UBE4A
UBE4B
PDCD6IP
VPS4A
SH3GL2
RNF41
KDR
RAB11FIP5
RAB11FIP2
IHH
PIM1
EYA1
MEF2C
HOXA10
CCNT2
TAF15
ATP1B4
GLUD1
GLS2
SLC4A4
SGK1
PTPRR
ARHGAP5
ITGA10
ASH1L
MYH10
KDSR
SMPD1
SPTLC1
PPAP2A
ULK2
ABL2
PDIA6
HSPA4L
SSR1
TRAM1
YOD1
SLC12A2
KCNN4
ATP2B3
TUBA1A
HTR2A
CLOCK
KIF5A
SCN1A
CD28
SPRED1
GHR
EIF2B2
NUP160
EIF2B5
NUP50
EIF3A
ABI2
ENAH
PPT2
SLC11A2
IGF2R
NOTCH2
NCOR2
DLL4
SLC1A2
GRM7
B4GALT1
DOLPP1
MGAT4A
